# Supplementary material for: Complex of HIV-1 Integrase with Cellular Ku Protein: Interaction Interface and Search for Inhibitors
Source: Int J Mol Sci. 2022 Mar 8;23(6):2908. doi: 10.3390/ijms23062908 (PMC8951179; doi:10.3390/ijms23062908)
Supplement: Supplementary file 1 [file ijms-23-02908-s001.zip]

Archive with 8 entries (8 files):
- Additional file S1.mht
- Additional file S2.mht
- Additional file S3.pdb
- captions.pdf
- fig_S1.tif
- Fig_s2.png
- Table S1.pdf
- Table S2_new.pdf
