# Supplementary material for: Complex of HIV-1 Integrase with Cellular Ku Protein: Interaction Interface and Search for Inhibitors
Source: Int J Mol Sci. 2022 Mar 8;23(6):2908. doi: 10.3390/ijms23062908 (PMC8951179; doi:10.3390/ijms23062908)
Supplement: Supplementary file 1 [file ijms-23-02908-s001.zip › Additional file S3.pdb]

ATOM      1  N   GLY A  34      19.233   7.419  -0.005  
ATOM      2  HT1 GLY A  34      19.337   8.366  -0.452  
ATOM      3  HT2 GLY A  34      18.681   7.556   0.873  
ATOM      4  HT3 GLY A  34      18.678   6.791  -0.648  
ATOM      5  CA  GLY A  34      20.563   6.820   0.333  
ATOM      6  HA1 GLY A  34      21.094   7.537   0.942  
ATOM      7  HA2 GLY A  34      21.061   6.588  -0.596  
ATOM      8  C   GLY A  34      20.456   5.544   1.123  
ATOM      9  O   GLY A  34      19.362   5.037   1.376  
ATOM     10  N   ARG A  35      21.601   4.965   1.533  
ATOM     11  HN  ARG A  35      22.495   5.407   1.396  
ATOM     12  CA  ARG A  35      21.642   3.717   2.275  
ATOM     13  HA  ARG A  35      21.034   2.998   1.747  
ATOM     14  CB  ARG A  35      23.088   3.157   2.358  
ATOM     15  HB1 ARG A  35      23.689   3.803   3.039  
ATOM     16  HB2 ARG A  35      23.053   2.137   2.806  
ATOM     17  CG  ARG A  35      23.848   3.077   1.012  
ATOM     18  HG1 ARG A  35      24.107   4.108   0.683  
ATOM     19  HG2 ARG A  35      24.809   2.545   1.197  
ATOM     20  CD  ARG A  35      23.099   2.376  -0.129  
ATOM     21  HD1 ARG A  35      22.774   1.355   0.157  
ATOM     22  HD2 ARG A  35      22.191   2.953  -0.412  
ATOM     23  NE  ARG A  35      24.016   2.348  -1.314  
ATOM     24  HE  ARG A  35      24.059   3.161  -1.911  
ATOM     25  CZ  ARG A  35      24.841   1.361  -1.624  
ATOM     26  NH1 ARG A  35      24.934   0.235  -0.956  
ATOM     27 HH11 ARG A  35      25.493  -0.472  -1.396  
ATOM     28 HH12 ARG A  35      24.193  -0.024  -0.326  
ATOM     29  NH2 ARG A  35      25.629   1.448  -2.676  
ATOM     30 HH21 ARG A  35      26.208   0.653  -2.866  
ATOM     31 HH22 ARG A  35      25.573   2.225  -3.312  
ATOM     32  C   ARG A  35      21.069   3.839   3.688  
ATOM     33  O   ARG A  35      21.360   4.791   4.413  
ATOM     34  N   ASP A  36      20.260   2.859   4.132  
ATOM     35  HN  ASP A  36      19.945   2.117   3.539  
ATOM     36  CA  ASP A  36      19.868   2.750   5.524  
ATOM     37  HA  ASP A  36      19.906   3.723   5.998  
ATOM     38  CB  ASP A  36      18.434   2.177   5.664  
ATOM     39  HB1 ASP A  36      18.376   1.197   5.151  
ATOM     40  HB2 ASP A  36      18.163   2.036   6.731  
ATOM     41  CG  ASP A  36      17.403   3.093   5.044  
ATOM     42  OD1 ASP A  36      17.627   4.326   4.949  
ATOM     43  OD2 ASP A  36      16.276   2.609   4.746  
ATOM     44  C   ASP A  36      20.886   1.856   6.231  
ATOM     45  O   ASP A  36      21.418   0.911   5.644  
ATOM     46  N   SER A  37      21.227   2.144   7.503  
ATOM     47  HN  SER A  37      20.842   2.925   7.994  
ATOM     48  CA  SER A  37      22.304   1.425   8.168  
ATOM     49  HA  SER A  37      22.361   0.434   7.749  
ATOM     50  CB  SER A  37      23.683   2.119   7.983  
ATOM     51  HB1 SER A  37      24.492   1.477   8.395  
ATOM     52  HB2 SER A  37      23.872   2.240   6.892  
ATOM     53  OG  SER A  37      23.747   3.401   8.611  
ATOM     54  HG1 SER A  37      22.959   3.909   8.342  
ATOM     55  C   SER A  37      22.023   1.229   9.645  
ATOM     56  O   SER A  37      21.339   2.031  10.283  
ATOM     57  N   LEU A  38      22.504   0.112  10.222  
ATOM     58  HN  LEU A  38      23.030  -0.558   9.687  
ATOM     59  CA  LEU A  38      22.221  -0.226  11.603  
ATOM     60  HA  LEU A  38      22.065   0.682  12.163  
ATOM     61  CB  LEU A  38      20.950  -1.115  11.684  
ATOM     62  HB1 LEU A  38      20.377  -0.958  10.741  
ATOM     63  HB2 LEU A  38      21.211  -2.193  11.721  
ATOM     64  CG  LEU A  38      19.977  -0.798  12.838  
ATOM     65  HG  LEU A  38      19.730   0.290  12.800  
ATOM     66  CD1 LEU A  38      18.666  -1.573  12.634  
ATOM     67 HD11 LEU A  38      17.936  -1.329  13.433  
ATOM     68 HD12 LEU A  38      18.208  -1.315  11.656  
ATOM     69 HD13 LEU A  38      18.856  -2.665  12.655  
ATOM     70  CD2 LEU A  38      20.568  -1.114  14.217  
ATOM     71 HD21 LEU A  38      19.782  -1.044  14.994  
ATOM     72 HD22 LEU A  38      20.984  -2.143  14.236  
ATOM     73 HD23 LEU A  38      21.374  -0.402  14.483  
ATOM     74  C   LEU A  38      23.413  -0.954  12.216  
ATOM     75  O   LEU A  38      23.984  -1.865  11.621  
ATOM     76  N   ILE A  39      23.815  -0.581  13.444  
ATOM     77  HN  ILE A  39      23.382   0.206  13.889  
ATOM     78  CA  ILE A  39      24.850  -1.279  14.191  
ATOM     79  HA  ILE A  39      25.279  -2.066  13.587  
ATOM     80  CB  ILE A  39      25.996  -0.364  14.637  
ATOM     81  HB  ILE A  39      25.594   0.422  15.318  
ATOM     82  CG2 ILE A  39      27.057  -1.188  15.410  
ATOM     83 HG21 ILE A  39      27.894  -0.540  15.742  
ATOM     84 HG22 ILE A  39      26.638  -1.656  16.324  
ATOM     85 HG23 ILE A  39      27.473  -1.988  14.761  
ATOM     86  CG1 ILE A  39      26.614   0.360  13.413  
ATOM     87 HG11 ILE A  39      26.976  -0.392  12.682  
ATOM     88 HG12 ILE A  39      25.824   0.954  12.902  
ATOM     89  CD  ILE A  39      27.765   1.307  13.764  
ATOM     90  HD1 ILE A  39      28.647   0.752  14.144  
ATOM     91  HD2 ILE A  39      28.083   1.880  12.865  
ATOM     92  HD3 ILE A  39      27.446   2.036  14.537  
ATOM     93  C   ILE A  39      24.212  -1.941  15.398  
ATOM     94  O   ILE A  39      23.597  -1.291  16.244  
ATOM     95  N   PHE A  40      24.349  -3.273  15.517  
ATOM     96  HN  PHE A  40      24.818  -3.812  14.809  
ATOM     97  CA  PHE A  40      23.910  -4.017  16.678  
ATOM     98  HA  PHE A  40      23.111  -3.480  17.172  
ATOM     99  CB  PHE A  40      23.403  -5.433  16.300  
ATOM    100  HB1 PHE A  40      24.224  -6.023  15.835  
ATOM    101  HB2 PHE A  40      23.035  -5.978  17.194  
ATOM    102  CG  PHE A  40      22.266  -5.320  15.318  
ATOM    103  CD1 PHE A  40      21.022  -4.812  15.731  
ATOM    104  HD1 PHE A  40      20.889  -4.487  16.750  
ATOM    105  CE1 PHE A  40      19.958  -4.698  14.827  
ATOM    106  HE1 PHE A  40      19.012  -4.289  15.153  
ATOM    107  CZ  PHE A  40      20.133  -5.090  13.495  
ATOM    108  HZ  PHE A  40      19.324  -4.982  12.789  
ATOM    109  CD2 PHE A  40      22.421  -5.727  13.981  
ATOM    110  HD2 PHE A  40      23.372  -6.118  13.648  
ATOM    111  CE2 PHE A  40      21.363  -5.604  13.072  
ATOM    112  HE2 PHE A  40      21.497  -5.900  12.043  
ATOM    113  C   PHE A  40      25.064  -4.123  17.661  
ATOM    114  O   PHE A  40      26.136  -4.642  17.349  
ATOM    115  N   LEU A  41      24.872  -3.599  18.880  
ATOM    116  HN  LEU A  41      23.989  -3.190  19.135  
ATOM    117  CA  LEU A  41      25.917  -3.473  19.870  
ATOM    118  HA  LEU A  41      26.857  -3.829  19.474  
ATOM    119  CB  LEU A  41      26.057  -1.981  20.262  
ATOM    120  HB1 LEU A  41      26.321  -1.413  19.341  
ATOM    121  HB2 LEU A  41      25.065  -1.608  20.601  
ATOM    122  CG  LEU A  41      27.102  -1.653  21.345  
ATOM    123  HG  LEU A  41      26.838  -2.207  22.278  
ATOM    124  CD1 LEU A  41      28.516  -2.072  20.920  
ATOM    125 HD11 LEU A  41      28.817  -1.534  19.996  
ATOM    126 HD12 LEU A  41      29.247  -1.830  21.718  
ATOM    127 HD13 LEU A  41      28.570  -3.164  20.730  
ATOM    128  CD2 LEU A  41      27.062  -0.150  21.667  
ATOM    129 HD21 LEU A  41      26.033   0.164  21.939  
ATOM    130 HD22 LEU A  41      27.732   0.080  22.522  
ATOM    131 HD23 LEU A  41      27.391   0.443  20.787  
ATOM    132  C   LEU A  41      25.568  -4.335  21.069  
ATOM    133  O   LEU A  41      24.540  -4.142  21.718  
ATOM    134  N   VAL A  42      26.402  -5.345  21.373  
ATOM    135  HN  VAL A  42      27.243  -5.489  20.841  
ATOM    136  CA  VAL A  42      26.083  -6.361  22.361  
ATOM    137  HA  VAL A  42      25.115  -6.161  22.799  
ATOM    138  CB  VAL A  42      26.011  -7.758  21.737  
ATOM    139  HB  VAL A  42      26.972  -7.967  21.214  
ATOM    140  CG1 VAL A  42      25.760  -8.851  22.799  
ATOM    141 HG11 VAL A  42      26.612  -8.940  23.507  
ATOM    142 HG12 VAL A  42      24.839  -8.629  23.379  
ATOM    143 HG13 VAL A  42      25.631  -9.838  22.307  
ATOM    144  CG2 VAL A  42      24.882  -7.789  20.685  
ATOM    145 HG21 VAL A  42      25.080  -7.071  19.862  
ATOM    146 HG22 VAL A  42      24.804  -8.805  20.243  
ATOM    147 HG23 VAL A  42      23.908  -7.535  21.152  
ATOM    148  C   VAL A  42      27.080  -6.326  23.507  
ATOM    149  O   VAL A  42      28.298  -6.407  23.330  
ATOM    150  N   ASP A  43      26.556  -6.186  24.738  
ATOM    151  HN  ASP A  43      25.574  -6.032  24.856  
ATOM    152  CA  ASP A  43      27.285  -6.280  25.981  
ATOM    153  HA  ASP A  43      28.110  -5.582  25.940  
ATOM    154  CB  ASP A  43      26.279  -5.827  27.076  
ATOM    155  HB1 ASP A  43      25.884  -4.833  26.779  
ATOM    156  HB2 ASP A  43      25.424  -6.531  27.099  
ATOM    157  CG  ASP A  43      26.807  -5.691  28.483  
ATOM    158  OD1 ASP A  43      25.972  -5.368  29.372  
ATOM    159  OD2 ASP A  43      28.025  -5.869  28.736  
ATOM    160  C   ASP A  43      27.881  -7.675  26.219  
ATOM    161  O   ASP A  43      27.191  -8.692  26.146  
ATOM    162  N   ALA A  44      29.195  -7.755  26.509  
ATOM    163  HN  ALA A  44      29.767  -6.935  26.485  
ATOM    164  CA  ALA A  44      29.884  -9.003  26.771  
ATOM    165  HA  ALA A  44      29.249  -9.835  26.500  
ATOM    166  CB  ALA A  44      31.171  -9.084  25.922  
ATOM    167  HB1 ALA A  44      30.918  -8.962  24.848  
ATOM    168  HB2 ALA A  44      31.877  -8.278  26.205  
ATOM    169  HB3 ALA A  44      31.678 -10.063  26.055  
ATOM    170  C   ALA A  44      30.205  -9.166  28.254  
ATOM    171  O   ALA A  44      31.069  -9.955  28.638  
ATOM    172  N   SER A  45      29.497  -8.429  29.135  
ATOM    173  HN  SER A  45      28.875  -7.721  28.785  
ATOM    174  CA  SER A  45      29.532  -8.573  30.588  
ATOM    175  HA  SER A  45      30.540  -8.350  30.906  
ATOM    176  CB  SER A  45      28.585  -7.541  31.266  
ATOM    177  HB1 SER A  45      28.969  -6.538  30.985  
ATOM    178  HB2 SER A  45      27.565  -7.645  30.833  
ATOM    179  OG  SER A  45      28.508  -7.629  32.694  
ATOM    180  HG1 SER A  45      28.155  -6.760  32.984  
ATOM    181  C   SER A  45      29.209  -9.972  31.094  
ATOM    182  O   SER A  45      28.449 -10.724  30.487  
ATOM    183  N   LYS A  46      29.773 -10.359  32.257  
ATOM    184  HN  LYS A  46      30.355  -9.704  32.755  
ATOM    185  CA  LYS A  46      29.621 -11.667  32.877  
ATOM    186  HA  LYS A  46      30.026 -12.401  32.195  
ATOM    187  CB  LYS A  46      30.404 -11.654  34.216  
ATOM    188  HB1 LYS A  46      31.378 -11.144  34.029  
ATOM    189  HB2 LYS A  46      29.862 -11.038  34.967  
ATOM    190  CG  LYS A  46      30.735 -13.033  34.810  
ATOM    191  HG1 LYS A  46      31.151 -12.875  35.827  
ATOM    192  HG2 LYS A  46      29.805 -13.628  34.930  
ATOM    193  CD  LYS A  46      31.761 -13.797  33.956  
ATOM    194  HD1 LYS A  46      31.302 -13.990  32.960  
ATOM    195  HD2 LYS A  46      32.652 -13.155  33.779  
ATOM    196  CE  LYS A  46      32.207 -15.157  34.513  
ATOM    197  HE1 LYS A  46      31.321 -15.751  34.827  
ATOM    198  HE2 LYS A  46      32.758 -15.723  33.730  
ATOM    199  NZ  LYS A  46      33.100 -15.018  35.674  
ATOM    200  HZ1 LYS A  46      34.036 -14.617  35.407  
ATOM    201  HZ2 LYS A  46      32.699 -14.396  36.412  
ATOM    202  HZ3 LYS A  46      33.271 -15.973  36.078  
ATOM    203  C   LYS A  46      28.150 -12.013  33.126  
ATOM    204  O   LYS A  46      27.696 -13.135  32.890  
ATOM    205  N   ALA A  47      27.361 -10.998  33.534  
ATOM    206  HN  ALA A  47      27.792 -10.117  33.719  
ATOM    207  CA  ALA A  47      25.925 -11.026  33.721  
ATOM    208  HA  ALA A  47      25.707 -11.759  34.486  
ATOM    209  CB  ALA A  47      25.463  -9.632  34.195  
ATOM    210  HB1 ALA A  47      26.017  -9.345  35.114  
ATOM    211  HB2 ALA A  47      25.662  -8.859  33.420  
ATOM    212  HB3 ALA A  47      24.379  -9.628  34.437  
ATOM    213  C   ALA A  47      25.122 -11.428  32.483  
ATOM    214  O   ALA A  47      24.071 -12.060  32.588  
ATOM    215  N   MET A  48      25.596 -11.077  31.269  
ATOM    216  HN  MET A  48      26.478 -10.611  31.185  
ATOM    217  CA  MET A  48      24.925 -11.383  30.016  
ATOM    218  HA  MET A  48      23.875 -11.158  30.136  
ATOM    219  CB  MET A  48      25.492 -10.512  28.865  
ATOM    220  HB1 MET A  48      26.596 -10.642  28.821  
ATOM    221  HB2 MET A  48      25.097 -10.863  27.885  
ATOM    222  CG  MET A  48      25.182  -9.006  29.002  
ATOM    223  HG1 MET A  48      25.478  -8.663  30.017  
ATOM    224  HG2 MET A  48      25.843  -8.464  28.292  
ATOM    225  SD  MET A  48      23.454  -8.526  28.674  
ATOM    226  CE  MET A  48      23.453  -8.831  26.880  
ATOM    227  HE1 MET A  48      24.320  -8.341  26.386  
ATOM    228  HE2 MET A  48      23.508  -9.916  26.652  
ATOM    229  HE3 MET A  48      22.529  -8.436  26.406  
ATOM    230  C   MET A  48      25.012 -12.853  29.618  
ATOM    231  O   MET A  48      24.198 -13.359  28.846  
ATOM    232  N   PHE A  49      25.992 -13.590  30.167  
ATOM    233  HN  PHE A  49      26.662 -13.160  30.769  
ATOM    234  CA  PHE A  49      26.143 -15.012  29.915  
ATOM    235  HA  PHE A  49      25.623 -15.299  29.009  
ATOM    236  CB  PHE A  49      27.645 -15.391  29.780  
ATOM    237  HB1 PHE A  49      28.230 -14.973  30.627  
ATOM    238  HB2 PHE A  49      27.778 -16.496  29.785  
ATOM    239  CG  PHE A  49      28.224 -14.865  28.491  
ATOM    240  CD1 PHE A  49      28.415 -15.730  27.399  
ATOM    241  HD1 PHE A  49      28.090 -16.756  27.476  
ATOM    242  CE1 PHE A  49      29.007 -15.271  26.216  
ATOM    243  HE1 PHE A  49      29.139 -15.937  25.376  
ATOM    244  CZ  PHE A  49      29.411 -13.935  26.114  
ATOM    245  HZ  PHE A  49      29.837 -13.570  25.191  
ATOM    246  CD2 PHE A  49      28.644 -13.528  28.373  
ATOM    247  HD2 PHE A  49      28.519 -12.853  29.204  
ATOM    248  CE2 PHE A  49      29.229 -13.062  27.191  
ATOM    249  HE2 PHE A  49      29.537 -12.030  27.112  
ATOM    250  C   PHE A  49      25.549 -15.845  31.038  
ATOM    251  O   PHE A  49      25.440 -17.063  30.921  
ATOM    252  N   GLU A  50      25.149 -15.215  32.158  
ATOM    253  HN  GLU A  50      25.188 -14.222  32.215  
ATOM    254  CA  GLU A  50      24.665 -15.909  33.337  
ATOM    255  HA  GLU A  50      25.379 -16.697  33.529  
ATOM    256  CB  GLU A  50      24.702 -14.972  34.575  
ATOM    257  HB1 GLU A  50      25.728 -14.545  34.650  
ATOM    258  HB2 GLU A  50      24.010 -14.122  34.384  
ATOM    259  CG  GLU A  50      24.327 -15.607  35.941  
ATOM    260  HG1 GLU A  50      24.384 -14.815  36.718  
ATOM    261  HG2 GLU A  50      23.285 -15.982  35.928  
ATOM    262  CD  GLU A  50      25.236 -16.751  36.359  
ATOM    263  OE1 GLU A  50      25.200 -17.845  35.739  
ATOM    264  OE2 GLU A  50      25.978 -16.592  37.368  
ATOM    265  C   GLU A  50      23.309 -16.606  33.174  
ATOM    266  O   GLU A  50      22.398 -16.126  32.496  
ATOM    267  N   SER A  51      23.154 -17.786  33.801  
ATOM    268  HN  SER A  51      23.920 -18.123  34.356  
ATOM    269  CA  SER A  51      21.918 -18.550  33.878  
ATOM    270  HA  SER A  51      21.535 -18.612  32.869  
ATOM    271  CB  SER A  51      22.121 -20.005  34.384  
ATOM    272  HB1 SER A  51      22.658 -19.987  35.359  
ATOM    273  HB2 SER A  51      21.147 -20.522  34.537  
ATOM    274  OG  SER A  51      22.879 -20.767  33.443  
ATOM    275  HG1 SER A  51      22.343 -20.799  32.626  
ATOM    276  C   SER A  51      20.818 -17.890  34.697  
ATOM    277  O   SER A  51      21.054 -17.176  35.673  
ATOM    278  N   GLN A  52      19.550 -18.116  34.312  
ATOM    279  HN  GLN A  52      19.345 -18.691  33.515  
ATOM    280  CA  GLN A  52      18.396 -17.589  35.017  
ATOM    281  HA  GLN A  52      18.683 -16.699  35.560  
ATOM    282  CB  GLN A  52      17.287 -17.207  34.002  
ATOM    283  HB1 GLN A  52      16.895 -18.123  33.507  
ATOM    284  HB2 GLN A  52      16.439 -16.739  34.550  
ATOM    285  CG  GLN A  52      17.746 -16.211  32.897  
ATOM    286  HG1 GLN A  52      18.348 -16.754  32.138  
ATOM    287  HG2 GLN A  52      16.856 -15.793  32.380  
ATOM    288  CD  GLN A  52      18.555 -15.029  33.445  
ATOM    289  OE1 GLN A  52      18.073 -14.261  34.282  
ATOM    290  NE2 GLN A  52      19.814 -14.856  32.989  
ATOM    291 HE21 GLN A  52      20.319 -14.037  33.274  
ATOM    292 HE22 GLN A  52      20.285 -15.569  32.473  
ATOM    293  C   GLN A  52      17.902 -18.594  36.060  
ATOM    294  O   GLN A  52      18.268 -19.768  36.039  
ATOM    295  N   SER A  53      17.093 -18.150  37.048  
ATOM    296  HN  SER A  53      16.800 -17.186  37.054  
ATOM    297  CA  SER A  53      16.497 -19.004  38.083  
ATOM    298  HA  SER A  53      17.291 -19.591  38.520  
ATOM    299  CB  SER A  53      15.845 -18.158  39.221  
ATOM    300  HB1 SER A  53      16.640 -17.528  39.675  
ATOM    301  HB2 SER A  53      15.075 -17.482  38.789  
ATOM    302  OG  SER A  53      15.237 -18.946  40.250  
ATOM    303  HG1 SER A  53      15.938 -19.564  40.552  
ATOM    304  C   SER A  53      15.481 -19.996  37.535  
ATOM    305  O   SER A  53      15.376 -21.144  37.966  
ATOM    306  N   GLU A  54      14.707 -19.547  36.540  
ATOM    307  HN  GLU A  54      14.852 -18.627  36.191  
ATOM    308  CA  GLU A  54      13.623 -20.272  35.925  
ATOM    309  HA  GLU A  54      13.534 -21.255  36.366  
ATOM    310  CB  GLU A  54      12.300 -19.493  36.139  
ATOM    311  HB1 GLU A  54      11.458 -20.069  35.697  
ATOM    312  HB2 GLU A  54      12.117 -19.440  37.238  
ATOM    313  CG  GLU A  54      12.308 -18.052  35.570  
ATOM    314  HG1 GLU A  54      13.041 -17.415  36.108  
ATOM    315  HG2 GLU A  54      12.582 -18.063  34.494  
ATOM    316  CD  GLU A  54      10.947 -17.401  35.705  
ATOM    317  OE1 GLU A  54      10.292 -17.188  34.649  
ATOM    318  OE2 GLU A  54      10.510 -17.101  36.847  
ATOM    319  C   GLU A  54      13.940 -20.472  34.453  
ATOM    320  O   GLU A  54      14.987 -20.041  33.963  
ATOM    321  N   ASP A  55      13.081 -21.194  33.703  
ATOM    322  HN  ASP A  55      12.259 -21.599  34.111  
ATOM    323  CA  ASP A  55      13.268 -21.414  32.281  
ATOM    324  HA  ASP A  55      14.272 -21.799  32.153  
ATOM    325  CB  ASP A  55      12.289 -22.510  31.771  
ATOM    326  HB1 ASP A  55      12.433 -23.430  32.372  
ATOM    327  HB2 ASP A  55      11.241 -22.167  31.908  
ATOM    328  CG  ASP A  55      12.497 -22.862  30.314  
ATOM    329  OD1 ASP A  55      11.545 -23.382  29.677  
ATOM    330  OD2 ASP A  55      13.630 -22.706  29.789  
ATOM    331  C   ASP A  55      13.175 -20.130  31.442  
ATOM    332  O   ASP A  55      12.085 -19.624  31.159  
ATOM    333  N   GLU A  56      14.351 -19.628  31.021  
ATOM    334  HN  GLU A  56      15.191 -20.030  31.370  
ATOM    335  CA  GLU A  56      14.546 -18.527  30.107  
ATOM    336  HA  GLU A  56      13.812 -18.594  29.316  
ATOM    337  CB  GLU A  56      14.475 -17.130  30.787  
ATOM    338  HB1 GLU A  56      15.105 -17.129  31.702  
ATOM    339  HB2 GLU A  56      14.893 -16.367  30.087  
ATOM    340  CG  GLU A  56      13.038 -16.689  31.149  
ATOM    341  HG1 GLU A  56      12.363 -16.928  30.298  
ATOM    342  HG2 GLU A  56      12.670 -17.231  32.044  
ATOM    343  CD  GLU A  56      12.961 -15.204  31.411  
ATOM    344  OE1 GLU A  56      12.483 -14.455  30.517  
ATOM    345  OE2 GLU A  56      13.348 -14.737  32.512  
ATOM    346  C   GLU A  56      15.916 -18.687  29.468  
ATOM    347  O   GLU A  56      16.780 -19.398  29.995  
ATOM    348  N   LEU A  57      16.126 -18.042  28.304  
ATOM    349  HN  LEU A  57      15.369 -17.541  27.877  
ATOM    350  CA  LEU A  57      17.408 -17.898  27.633  
ATOM    351  HA  LEU A  57      17.847 -18.882  27.548  
ATOM    352  CB  LEU A  57      17.228 -17.287  26.218  
ATOM    353  HB1 LEU A  57      16.756 -16.284  26.329  
ATOM    354  HB2 LEU A  57      18.218 -17.144  25.730  
ATOM    355  CG  LEU A  57      16.354 -18.117  25.254  
ATOM    356  HG  LEU A  57      15.365 -18.311  25.734  
ATOM    357  CD1 LEU A  57      16.090 -17.327  23.964  
ATOM    358 HD11 LEU A  57      17.045 -17.102  23.444  
ATOM    359 HD12 LEU A  57      15.442 -17.913  23.277  
ATOM    360 HD13 LEU A  57      15.579 -16.371  24.201  
ATOM    361  CD2 LEU A  57      16.997 -19.470  24.926  
ATOM    362 HD21 LEU A  57      17.996 -19.328  24.459  
ATOM    363 HD22 LEU A  57      17.116 -20.085  25.841  
ATOM    364 HD23 LEU A  57      16.355 -20.035  24.215  
ATOM    365  C   LEU A  57      18.411 -17.029  28.389  
ATOM    366  O   LEU A  57      18.044 -16.093  29.101  
ATOM    367  N   THR A  58      19.729 -17.295  28.231  
ATOM    368  HN  THR A  58      20.034 -18.085  27.698  
ATOM    369  CA  THR A  58      20.770 -16.330  28.601  
ATOM    370  HA  THR A  58      20.579 -16.084  29.632  
ATOM    371  CB  THR A  58      22.218 -16.841  28.556  
ATOM    372  HB  THR A  58      22.922 -16.027  28.859  
ATOM    373  OG1 THR A  58      22.587 -17.331  27.273  
ATOM    374  HG1 THR A  58      23.568 -17.318  27.251  
ATOM    375  CG2 THR A  58      22.383 -18.008  29.535  
ATOM    376 HG21 THR A  58      22.100 -17.701  30.562  
ATOM    377 HG22 THR A  58      21.750 -18.870  29.242  
ATOM    378 HG23 THR A  58      23.441 -18.348  29.560  
ATOM    379  C   THR A  58      20.683 -15.056  27.745  
ATOM    380  O   THR A  58      20.426 -15.162  26.541  
ATOM    381  N   PRO A  59      20.870 -13.843  28.273  
ATOM    382  CD  PRO A  59      20.879 -13.566  29.714  
ATOM    383  HD1 PRO A  59      21.855 -13.886  30.144  
ATOM    384  HD2 PRO A  59      20.039 -14.083  30.232  
ATOM    385  CA  PRO A  59      20.889 -12.604  27.496  
ATOM    386  HA  PRO A  59      19.878 -12.460  27.147  
ATOM    387  CB  PRO A  59      21.289 -11.530  28.510  
ATOM    388  HB1 PRO A  59      20.896 -10.530  28.243  
ATOM    389  HB2 PRO A  59      22.394 -11.471  28.596  
ATOM    390  CG  PRO A  59      20.709 -12.049  29.826  
ATOM    391  HG1 PRO A  59      19.623 -11.804  29.881  
ATOM    392  HG2 PRO A  59      21.224 -11.633  30.715  
ATOM    393  C   PRO A  59      21.738 -12.581  26.237  
ATOM    394  O   PRO A  59      21.275 -12.068  25.218  
ATOM    395  N   PHE A  60      22.987 -13.088  26.273  
ATOM    396  HN  PHE A  60      23.369 -13.402  27.147  
ATOM    397  CA  PHE A  60      23.852 -13.156  25.106  
ATOM    398  HA  PHE A  60      23.922 -12.156  24.698  
ATOM    399  CB  PHE A  60      25.276 -13.608  25.543  
ATOM    400  HB1 PHE A  60      25.624 -12.966  26.382  
ATOM    401  HB2 PHE A  60      25.266 -14.656  25.913  
ATOM    402  CG  PHE A  60      26.284 -13.495  24.422  
ATOM    403  CD1 PHE A  60      27.017 -12.308  24.250  
ATOM    404  HD1 PHE A  60      26.837 -11.467  24.906  
ATOM    405  CE1 PHE A  60      27.996 -12.211  23.253  
ATOM    406  HE1 PHE A  60      28.562 -11.297  23.139  
ATOM    407  CZ  PHE A  60      28.251 -13.303  22.414  
ATOM    408  HZ  PHE A  60      29.013 -13.230  21.650  
ATOM    409  CD2 PHE A  60      26.548 -14.583  23.571  
ATOM    410  HD2 PHE A  60      25.991 -15.500  23.687  
ATOM    411  CE2 PHE A  60      27.525 -14.490  22.571  
ATOM    412  HE2 PHE A  60      27.716 -15.335  21.923  
ATOM    413  C   PHE A  60      23.294 -14.043  23.986  
ATOM    414  O   PHE A  60      23.215 -13.627  22.833  
ATOM    415  N   ASP A  61      22.820 -15.267  24.316  
ATOM    416  HN  ASP A  61      22.848 -15.572  25.264  
ATOM    417  CA  ASP A  61      22.205 -16.200  23.381  
ATOM    418  HA  ASP A  61      22.905 -16.387  22.576  
ATOM    419  CB  ASP A  61      21.939 -17.514  24.168  
ATOM    420  HB1 ASP A  61      22.893 -17.848  24.626  
ATOM    421  HB2 ASP A  61      21.220 -17.294  24.986  
ATOM    422  CG  ASP A  61      21.393 -18.689  23.380  
ATOM    423  OD1 ASP A  61      21.435 -18.710  22.125  
ATOM    424  OD2 ASP A  61      20.998 -19.673  24.060  
ATOM    425  C   ASP A  61      20.940 -15.619  22.749  
ATOM    426  O   ASP A  61      20.750 -15.627  21.534  
ATOM    427  N   MET A  62      20.083 -14.992  23.582  
ATOM    428  HN  MET A  62      20.252 -15.016  24.571  
ATOM    429  CA  MET A  62      18.934 -14.231  23.135  
ATOM    430  HA  MET A  62      18.313 -14.894  22.547  
ATOM    431  CB  MET A  62      18.104 -13.763  24.361  
ATOM    432  HB1 MET A  62      17.649 -14.664  24.829  
ATOM    433  HB2 MET A  62      18.806 -13.327  25.106  
ATOM    434  CG  MET A  62      17.005 -12.722  24.063  
ATOM    435  HG1 MET A  62      17.483 -11.762  23.772  
ATOM    436  HG2 MET A  62      16.425 -13.077  23.182  
ATOM    437  SD  MET A  62      15.845 -12.414  25.433  
ATOM    438  CE  MET A  62      17.013 -11.651  26.591  
ATOM    439  HE1 MET A  62      17.599 -10.844  26.103  
ATOM    440  HE2 MET A  62      16.476 -11.212  27.459  
ATOM    441  HE3 MET A  62      17.719 -12.408  26.992  
ATOM    442  C   MET A  62      19.279 -13.065  22.212  
ATOM    443  O   MET A  62      18.646 -12.860  21.177  
ATOM    444  N   SER A  63      20.330 -12.289  22.540  
ATOM    445  HN  SER A  63      20.807 -12.454  23.405  
ATOM    446  CA  SER A  63      20.836 -11.209  21.697  
ATOM    447  HA  SER A  63      20.014 -10.532  21.508  
ATOM    448  CB  SER A  63      21.967 -10.398  22.385  
ATOM    449  HB1 SER A  63      22.853 -11.042  22.580  
ATOM    450  HB2 SER A  63      22.286  -9.557  21.727  
ATOM    451  OG  SER A  63      21.512  -9.840  23.619  
ATOM    452  HG1 SER A  63      21.381 -10.585  24.234  
ATOM    453  C   SER A  63      21.340 -11.674  20.337  
ATOM    454  O   SER A  63      20.969 -11.116  19.307  
ATOM    455  N   ILE A  64      22.149 -12.757  20.286  
ATOM    456  HN  ILE A  64      22.462 -13.189  21.138  
ATOM    457  CA  ILE A  64      22.607 -13.376  19.042  
ATOM    458  HA  ILE A  64      23.082 -12.610  18.447  
ATOM    459  CB  ILE A  64      23.622 -14.495  19.317  
ATOM    460  HB  ILE A  64      23.168 -15.201  20.055  
ATOM    461  CG2 ILE A  64      23.947 -15.306  18.040  
ATOM    462 HG21 ILE A  64      23.075 -15.895  17.687  
ATOM    463 HG22 ILE A  64      24.278 -14.634  17.222  
ATOM    464 HG23 ILE A  64      24.768 -16.025  18.250  
ATOM    465  CG1 ILE A  64      24.929 -13.956  19.958  
ATOM    466 HG11 ILE A  64      24.699 -13.445  20.916  
ATOM    467 HG12 ILE A  64      25.567 -14.835  20.214  
ATOM    468  CD  ILE A  64      25.745 -12.999  19.079  
ATOM    469  HD1 ILE A  64      25.164 -12.086  18.834  
ATOM    470  HD2 ILE A  64      26.661 -12.687  19.626  
ATOM    471  HD3 ILE A  64      26.060 -13.490  18.135  
ATOM    472  C   ILE A  64      21.454 -13.895  18.190  
ATOM    473  O   ILE A  64      21.361 -13.625  16.991  
ATOM    474  N   GLN A  65      20.492 -14.600  18.818  
ATOM    475  HN  GLN A  65      20.600 -14.841  19.788  
ATOM    476  CA  GLN A  65      19.269 -15.051  18.183  
ATOM    477  HA  GLN A  65      19.556 -15.638  17.321  
ATOM    478  CB  GLN A  65      18.467 -15.973  19.128  
ATOM    479  HB1 GLN A  65      18.366 -15.483  20.122  
ATOM    480  HB2 GLN A  65      17.441 -16.120  18.720  
ATOM    481  CG  GLN A  65      19.132 -17.360  19.281  
ATOM    482  HG1 GLN A  65      19.272 -17.814  18.276  
ATOM    483  HG2 GLN A  65      20.131 -17.278  19.756  
ATOM    484  CD  GLN A  65      18.242 -18.302  20.086  
ATOM    485  OE1 GLN A  65      17.288 -18.874  19.542  
ATOM    486  NE2 GLN A  65      18.563 -18.509  21.378  
ATOM    487 HE21 GLN A  65      18.072 -19.229  21.873  
ATOM    488 HE22 GLN A  65      19.452 -18.186  21.716  
ATOM    489  C   GLN A  65      18.385 -13.942  17.635  
ATOM    490  O   GLN A  65      17.824 -14.050  16.544  
ATOM    491  N   CYS A  66      18.246 -12.822  18.371  
ATOM    492  HN  CYS A  66      18.633 -12.783  19.298  
ATOM    493  CA  CYS A  66      17.556 -11.635  17.900  
ATOM    494  HA  CYS A  66      16.553 -11.930  17.622  
ATOM    495  CB  CYS A  66      17.455 -10.576  19.034  
ATOM    496  HB1 CYS A  66      17.033 -11.090  19.927  
ATOM    497  HB2 CYS A  66      18.476 -10.239  19.319  
ATOM    498  SG  CYS A  66      16.397  -9.143  18.621  
ATOM    499  HG1 CYS A  66      17.177  -8.667  17.659  
ATOM    500  C   CYS A  66      18.204 -11.033  16.653  
ATOM    501  O   CYS A  66      17.518 -10.736  15.677  
ATOM    502  N   ILE A  67      19.549 -10.898  16.619  
ATOM    503  HN  ILE A  67      20.100 -11.123  17.427  
ATOM    504  CA  ILE A  67      20.281 -10.446  15.435  
ATOM    505  HA  ILE A  67      19.833  -9.511  15.128  
ATOM    506  CB  ILE A  67      21.758 -10.147  15.717  
ATOM    507  HB  ILE A  67      22.250 -11.084  16.069  
ATOM    508  CG2 ILE A  67      22.461  -9.652  14.428  
ATOM    509 HG21 ILE A  67      22.405 -10.388  13.603  
ATOM    510 HG22 ILE A  67      21.996  -8.707  14.076  
ATOM    511 HG23 ILE A  67      23.535  -9.456  14.622  
ATOM    512  CG1 ILE A  67      21.909  -9.075  16.827  
ATOM    513 HG11 ILE A  67      21.615  -8.086  16.409  
ATOM    514 HG12 ILE A  67      21.219  -9.282  17.672  
ATOM    515  CD  ILE A  67      23.329  -8.991  17.403  
ATOM    516  HD1 ILE A  67      23.368  -8.235  18.216  
ATOM    517  HD2 ILE A  67      23.634  -9.972  17.825  
ATOM    518  HD3 ILE A  67      24.064  -8.697  16.624  
ATOM    519  C   ILE A  67      20.109 -11.390  14.244  
ATOM    520  O   ILE A  67      19.832 -10.950  13.127  
ATOM    521  N   GLN A  68      20.177 -12.730  14.456  
ATOM    522  HN  GLN A  68      20.452 -13.083  15.356  
ATOM    523  CA  GLN A  68      19.845 -13.704  13.419  
ATOM    524  HA  GLN A  68      20.514 -13.546  12.585  
ATOM    525  CB  GLN A  68      19.963 -15.179  13.906  
ATOM    526  HB1 GLN A  68      19.361 -15.306  14.834  
ATOM    527  HB2 GLN A  68      19.523 -15.850  13.128  
ATOM    528  CG  GLN A  68      21.401 -15.679  14.166  
ATOM    529  HG1 GLN A  68      22.023 -15.484  13.268  
ATOM    530  HG2 GLN A  68      21.848 -15.150  15.031  
ATOM    531  CD  GLN A  68      21.383 -17.179  14.482  
ATOM    532  OE1 GLN A  68      20.657 -17.648  15.364  
ATOM    533  NE2 GLN A  68      22.177 -17.974  13.733  
ATOM    534 HE21 GLN A  68      22.183 -18.961  13.928  
ATOM    535 HE22 GLN A  68      22.765 -17.596  13.017  
ATOM    536  C   GLN A  68      18.431 -13.543  12.882  
ATOM    537  O   GLN A  68      18.196 -13.533  11.678  
ATOM    538  N   SER A  69      17.456 -13.365  13.790  
ATOM    539  HN  SER A  69      17.701 -13.380  14.761  
ATOM    540  CA  SER A  69      16.052 -13.172  13.465  
ATOM    541  HA  SER A  69      15.743 -14.019  12.871  
ATOM    542  CB  SER A  69      15.162 -13.116  14.732  
ATOM    543  HB1 SER A  69      15.427 -12.235  15.357  
ATOM    544  HB2 SER A  69      14.090 -13.027  14.443  
ATOM    545  OG  SER A  69      15.326 -14.303  15.508  
ATOM    546  HG1 SER A  69      16.215 -14.246  15.913  
ATOM    547  C   SER A  69      15.792 -11.935  12.624  
ATOM    548  O   SER A  69      15.049 -11.978  11.645  
ATOM    549  N   VAL A  70      16.437 -10.799  12.958  
ATOM    550  HN  VAL A  70      16.991 -10.763  13.795  
ATOM    551  CA  VAL A  70      16.439  -9.593  12.139  
ATOM    552  HA  VAL A  70      15.409  -9.319  11.954  
ATOM    553  CB  VAL A  70      17.104  -8.428  12.868  
ATOM    554  HB  VAL A  70      18.124  -8.730  13.204  
ATOM    555  CG1 VAL A  70      17.219  -7.180  11.965  
ATOM    556 HG11 VAL A  70      17.960  -7.326  11.152  
ATOM    557 HG12 VAL A  70      16.233  -6.936  11.514  
ATOM    558 HG13 VAL A  70      17.542  -6.309  12.572  
ATOM    559  CG2 VAL A  70      16.259  -8.077  14.106  
ATOM    560 HG21 VAL A  70      15.261  -7.693  13.803  
ATOM    561 HG22 VAL A  70      16.110  -8.946  14.774  
ATOM    562 HG23 VAL A  70      16.779  -7.290  14.688  
ATOM    563  C   VAL A  70      17.072  -9.799  10.769  
ATOM    564  O   VAL A  70      16.505  -9.408   9.748  
ATOM    565  N   TYR A  71      18.240 -10.480  10.694  
ATOM    566  HN  TYR A  71      18.713 -10.771  11.532  
ATOM    567  CA  TYR A  71      18.883 -10.819   9.431  
ATOM    568  HA  TYR A  71      19.052  -9.903   8.883  
ATOM    569  CB  TYR A  71      20.239 -11.565   9.647  
ATOM    570  HB1 TYR A  71      20.106 -12.361  10.409  
ATOM    571  HB2 TYR A  71      20.561 -12.041   8.694  
ATOM    572  CG  TYR A  71      21.405 -10.708  10.080  
ATOM    573  CD1 TYR A  71      22.666 -11.326  10.181  
ATOM    574  HD1 TYR A  71      22.753 -12.389  10.007  
ATOM    575  CE1 TYR A  71      23.815 -10.578  10.477  
ATOM    576  HE1 TYR A  71      24.773 -11.066  10.562  
ATOM    577  CZ  TYR A  71      23.720  -9.198  10.657  
ATOM    578  OH  TYR A  71      24.874  -8.414  10.850  
ATOM    579  HH  TYR A  71      25.649  -9.007  10.882  
ATOM    580  CD2 TYR A  71      21.318  -9.325  10.333  
ATOM    581  HD2 TYR A  71      20.370  -8.813  10.288  
ATOM    582  CE2 TYR A  71      22.471  -8.579  10.614  
ATOM    583  HE2 TYR A  71      22.405  -7.518  10.782  
ATOM    584  C   TYR A  71      18.014 -11.668   8.514  
ATOM    585  O   TYR A  71      17.857 -11.355   7.336  
ATOM    586  N   ILE A  72      17.377 -12.724   9.063  
ATOM    587  HN  ILE A  72      17.570 -12.970  10.019  
ATOM    588  CA  ILE A  72      16.411 -13.566   8.369  
ATOM    589  HA  ILE A  72      16.886 -13.981   7.492  
ATOM    590  CB  ILE A  72      15.959 -14.718   9.273  
ATOM    591  HB  ILE A  72      15.636 -14.281  10.247  
ATOM    592  CG2 ILE A  72      14.762 -15.495   8.669  
ATOM    593 HG21 ILE A  72      15.029 -15.905   7.673  
ATOM    594 HG22 ILE A  72      14.481 -16.342   9.329  
ATOM    595 HG23 ILE A  72      13.857 -14.863   8.563  
ATOM    596  CG1 ILE A  72      17.135 -15.679   9.568  
ATOM    597 HG11 ILE A  72      17.287 -16.339   8.688  
ATOM    598 HG12 ILE A  72      18.079 -15.110   9.709  
ATOM    599  CD  ILE A  72      16.917 -16.527  10.825  
ATOM    600  HD1 ILE A  72      15.997 -17.139  10.736  
ATOM    601  HD2 ILE A  72      17.778 -17.210  10.986  
ATOM    602  HD3 ILE A  72      16.816 -15.879  11.722  
ATOM    603  C   ILE A  72      15.204 -12.777   7.888  
ATOM    604  O   ILE A  72      14.793 -12.860   6.733  
ATOM    605  N   SER A  73      14.626 -11.931   8.762  
ATOM    606  HN  SER A  73      14.986 -11.864   9.694  
ATOM    607  CA  SER A  73      13.449 -11.137   8.435  
ATOM    608  HA  SER A  73      12.655 -11.814   8.151  
ATOM    609  CB  SER A  73      12.977 -10.276   9.630  
ATOM    610  HB1 SER A  73      13.761  -9.545   9.933  
ATOM    611  HB2 SER A  73      12.064  -9.705   9.343  
ATOM    612  OG  SER A  73      12.657 -11.095  10.752  
ATOM    613  HG1 SER A  73      13.501 -11.449  11.095  
ATOM    614  C   SER A  73      13.667 -10.180   7.285  
ATOM    615  O   SER A  73      12.865 -10.104   6.355  
ATOM    616  N   LYS A  74      14.797  -9.454   7.327  
ATOM    617  HN  LYS A  74      15.415  -9.542   8.113  
ATOM    618  CA  LYS A  74      15.219  -8.521   6.311  
ATOM    619  HA  LYS A  74      14.363  -7.891   6.101  
ATOM    620  CB  LYS A  74      16.310  -7.580   6.876  
ATOM    621  HB1 LYS A  74      17.123  -8.191   7.328  
ATOM    622  HB2 LYS A  74      16.756  -6.977   6.061  
ATOM    623  CG  LYS A  74      15.711  -6.632   7.935  
ATOM    624  HG1 LYS A  74      14.820  -6.115   7.511  
ATOM    625  HG2 LYS A  74      15.341  -7.244   8.791  
ATOM    626  CD  LYS A  74      16.695  -5.593   8.498  
ATOM    627  HD1 LYS A  74      16.252  -5.145   9.418  
ATOM    628  HD2 LYS A  74      17.617  -6.129   8.816  
ATOM    629  CE  LYS A  74      17.083  -4.461   7.536  
ATOM    630  HE1 LYS A  74      17.861  -3.828   8.019  
ATOM    631  HE2 LYS A  74      17.488  -4.855   6.579  
ATOM    632  NZ  LYS A  74      15.937  -3.588   7.235  
ATOM    633  HZ1 LYS A  74      16.300  -2.673   6.854  
ATOM    634  HZ2 LYS A  74      15.266  -3.993   6.526  
ATOM    635  HZ3 LYS A  74      15.402  -3.365   8.118  
ATOM    636  C   LYS A  74      15.557  -9.126   4.955  
ATOM    637  O   LYS A  74      15.206  -8.560   3.921  
ATOM    638  N   ILE A  75      16.214 -10.308   4.893  
ATOM    639  HN  ILE A  75      16.569 -10.756   5.716  
ATOM    640  CA  ILE A  75      16.371 -11.026   3.626  
ATOM    641  HA  ILE A  75      16.710 -10.295   2.904  
ATOM    642  CB  ILE A  75      17.446 -12.115   3.607  
ATOM    643  HB  ILE A  75      17.508 -12.534   2.572  
ATOM    644  CG2 ILE A  75      18.801 -11.429   3.892  
ATOM    645 HG21 ILE A  75      19.638 -12.133   3.712  
ATOM    646 HG22 ILE A  75      18.946 -10.553   3.225  
ATOM    647 HG23 ILE A  75      18.853 -11.086   4.945  
ATOM    648  CG1 ILE A  75      17.162 -13.293   4.566  
ATOM    649 HG11 ILE A  75      17.081 -12.900   5.598  
ATOM    650 HG12 ILE A  75      16.184 -13.753   4.305  
ATOM    651  CD  ILE A  75      18.236 -14.388   4.535  
ATOM    652  HD1 ILE A  75      18.410 -14.733   3.494  
ATOM    653  HD2 ILE A  75      19.199 -14.009   4.938  
ATOM    654  HD3 ILE A  75      17.924 -15.259   5.150  
ATOM    655  C   ILE A  75      15.048 -11.528   3.056  
ATOM    656  O   ILE A  75      14.845 -11.489   1.846  
ATOM    657  N   ILE A  76      14.078 -11.941   3.908  
ATOM    658  HN  ILE A  76      14.275 -12.012   4.888  
ATOM    659  CA  ILE A  76      12.730 -12.337   3.491  
ATOM    660  HA  ILE A  76      12.868 -13.112   2.760  
ATOM    661  CB  ILE A  76      11.914 -12.978   4.632  
ATOM    662  HB  ILE A  76      12.326 -12.615   5.602  
ATOM    663  CG2 ILE A  76      10.412 -12.607   4.593  
ATOM    664 HG21 ILE A  76       9.941 -12.953   3.649  
ATOM    665 HG22 ILE A  76       9.879 -13.102   5.433  
ATOM    666 HG23 ILE A  76      10.252 -11.514   4.699  
ATOM    667  CG1 ILE A  76      12.017 -14.528   4.615  
ATOM    668 HG11 ILE A  76      11.380 -14.918   5.442  
ATOM    669 HG12 ILE A  76      11.569 -14.894   3.664  
ATOM    670  CD  ILE A  76      13.423 -15.116   4.774  
ATOM    671  HD1 ILE A  76      13.391 -16.224   4.694  
ATOM    672  HD2 ILE A  76      14.110 -14.733   3.991  
ATOM    673  HD3 ILE A  76      13.842 -14.858   5.767  
ATOM    674  C   ILE A  76      11.978 -11.242   2.725  
ATOM    675  O   ILE A  76      11.302 -11.508   1.728  
ATOM    676  N   SER A  77      12.121  -9.962   3.129  
ATOM    677  HN  SER A  77      12.625  -9.741   3.967  
ATOM    678  CA  SER A  77      11.558  -8.822   2.409  
ATOM    679  HA  SER A  77      10.696  -9.145   1.842  
ATOM    680  CB  SER A  77      11.089  -7.706   3.380  
ATOM    681  HB1 SER A  77      10.769  -6.782   2.845  
ATOM    682  HB2 SER A  77      10.192  -8.101   3.907  
ATOM    683  OG  SER A  77      12.084  -7.397   4.361  
ATOM    684  HG1 SER A  77      12.651  -6.678   3.990  
ATOM    685  C   SER A  77      12.527  -8.215   1.411  
ATOM    686  O   SER A  77      12.221  -7.229   0.742  
ATOM    687  N   SER A  78      13.718  -8.821   1.261  
ATOM    688  HN  SER A  78      13.902  -9.639   1.808  
ATOM    689  CA  SER A  78      14.768  -8.469   0.317  
ATOM    690  HA  SER A  78      15.585  -9.136   0.549  
ATOM    691  CB  SER A  78      14.340  -8.769  -1.153  
ATOM    692  HB1 SER A  78      13.855  -9.774  -1.155  
ATOM    693  HB2 SER A  78      13.574  -8.034  -1.487  
ATOM    694  OG  SER A  78      15.442  -8.800  -2.070  
ATOM    695  HG1 SER A  78      15.456  -7.928  -2.516  
ATOM    696  C   SER A  78      15.321  -7.059   0.522  
ATOM    697  O   SER A  78      15.655  -6.334  -0.419  
ATOM    698  N   ASP A  79      15.449  -6.637   1.797  
ATOM    699  HN  ASP A  79      15.143  -7.234   2.544  
ATOM    700  CA  ASP A  79      16.046  -5.382   2.220  
ATOM    701  HA  ASP A  79      15.568  -4.584   1.666  
ATOM    702  CB  ASP A  79      15.876  -5.129   3.742  
ATOM    703  HB1 ASP A  79      16.233  -6.020   4.292  
ATOM    704  HB2 ASP A  79      16.481  -4.249   4.056  
ATOM    705  CG  ASP A  79      14.455  -4.851   4.173  
ATOM    706  OD1 ASP A  79      14.320  -4.189   5.236  
ATOM    707  OD2 ASP A  79      13.470  -5.295   3.535  
ATOM    708  C   ASP A  79      17.538  -5.308   1.915  
ATOM    709  O   ASP A  79      18.252  -6.307   1.968  
ATOM    710  N   ARG A  80      18.057  -4.108   1.610  
ATOM    711  HN  ARG A  80      17.467  -3.294   1.599  
ATOM    712  CA  ARG A  80      19.456  -3.924   1.253  
ATOM    713  HA  ARG A  80      19.969  -4.877   1.241  
ATOM    714  CB  ARG A  80      19.585  -3.334  -0.168  
ATOM    715  HB1 ARG A  80      20.652  -3.123  -0.402  
ATOM    716  HB2 ARG A  80      19.255  -4.124  -0.882  
ATOM    717  CG  ARG A  80      18.734  -2.078  -0.430  
ATOM    718  HG1 ARG A  80      17.657  -2.329  -0.311  
ATOM    719  HG2 ARG A  80      18.993  -1.284   0.307  
ATOM    720  CD  ARG A  80      18.966  -1.553  -1.845  
ATOM    721  HD1 ARG A  80      20.037  -1.262  -1.960  
ATOM    722  HD2 ARG A  80      18.701  -2.345  -2.583  
ATOM    723  NE  ARG A  80      18.089  -0.366  -2.072  
ATOM    724  HE  ARG A  80      17.367  -0.141  -1.406  
ATOM    725  CZ  ARG A  80      18.184   0.391  -3.157  
ATOM    726  NH1 ARG A  80      19.036   0.108  -4.122  
ATOM    727 HH11 ARG A  80      18.985   0.598  -5.000  
ATOM    728 HH12 ARG A  80      19.504  -0.787  -4.113  
ATOM    729  NH2 ARG A  80      17.393   1.428  -3.307  
ATOM    730 HH21 ARG A  80      17.447   1.985  -4.143  
ATOM    731 HH22 ARG A  80      16.696   1.633  -2.604  
ATOM    732  C   ARG A  80      20.229  -3.083   2.253  
ATOM    733  O   ARG A  80      21.348  -2.646   1.987  
ATOM    734  N   ASP A  81      19.652  -2.853   3.445  
ATOM    735  HN  ASP A  81      18.714  -3.141   3.599  
ATOM    736  CA  ASP A  81      20.245  -2.086   4.525  
ATOM    737  HA  ASP A  81      20.428  -1.090   4.142  
ATOM    738  CB  ASP A  81      19.301  -1.992   5.760  
ATOM    739  HB1 ASP A  81      19.191  -2.999   6.211  
ATOM    740  HB2 ASP A  81      19.759  -1.318   6.517  
ATOM    741  CG  ASP A  81      17.912  -1.460   5.468  
ATOM    742  OD1 ASP A  81      17.131  -1.356   6.457  
ATOM    743  OD2 ASP A  81      17.555  -1.178   4.301  
ATOM    744  C   ASP A  81      21.592  -2.644   5.001  
ATOM    745  O   ASP A  81      21.817  -3.854   5.048  
ATOM    746  N   LEU A  82      22.524  -1.750   5.374  
ATOM    747  HN  LEU A  82      22.306  -0.771   5.371  
ATOM    748  CA  LEU A  82      23.862  -2.128   5.781  
ATOM    749  HA  LEU A  82      24.134  -3.049   5.285  
ATOM    750  CB  LEU A  82      24.896  -1.036   5.400  
ATOM    751  HB1 LEU A  82      24.719  -0.130   6.022  
ATOM    752  HB2 LEU A  82      25.913  -1.420   5.621  
ATOM    753  CG  LEU A  82      24.874  -0.595   3.920  
ATOM    754  HG  LEU A  82      23.856  -0.208   3.671  
ATOM    755  CD1 LEU A  82      25.869   0.554   3.689  
ATOM    756 HD11 LEU A  82      26.906   0.220   3.911  
ATOM    757 HD12 LEU A  82      25.829   0.887   2.631  
ATOM    758 HD13 LEU A  82      25.628   1.420   4.341  
ATOM    759  CD2 LEU A  82      25.186  -1.758   2.968  
ATOM    760 HD21 LEU A  82      26.194  -2.168   3.178  
ATOM    761 HD22 LEU A  82      24.433  -2.569   3.068  
ATOM    762 HD23 LEU A  82      25.172  -1.406   1.914  
ATOM    763  C   LEU A  82      23.910  -2.378   7.282  
ATOM    764  O   LEU A  82      23.608  -1.496   8.084  
ATOM    765  N   LEU A  83      24.275  -3.600   7.708  
ATOM    766  HN  LEU A  83      24.545  -4.317   7.059  
ATOM    767  CA  LEU A  83      24.171  -4.018   9.095  
ATOM    768  HA  LEU A  83      23.834  -3.190   9.697  
ATOM    769  CB  LEU A  83      23.143  -5.170   9.259  
ATOM    770  HB1 LEU A  83      23.542  -6.080   8.756  
ATOM    771  HB2 LEU A  83      23.029  -5.395  10.341  
ATOM    772  CG  LEU A  83      21.740  -4.878   8.664  
ATOM    773  HG  LEU A  83      21.864  -4.660   7.575  
ATOM    774  CD1 LEU A  83      20.817  -6.098   8.782  
ATOM    775 HD11 LEU A  83      21.321  -6.993   8.367  
ATOM    776 HD12 LEU A  83      20.565  -6.292   9.845  
ATOM    777 HD13 LEU A  83      19.876  -5.926   8.220  
ATOM    778  CD2 LEU A  83      21.053  -3.672   9.316  
ATOM    779 HD21 LEU A  83      20.866  -3.878  10.391  
ATOM    780 HD22 LEU A  83      21.680  -2.761   9.234  
ATOM    781 HD23 LEU A  83      20.081  -3.459   8.826  
ATOM    782  C   LEU A  83      25.534  -4.422   9.645  
ATOM    783  O   LEU A  83      26.393  -4.913   8.913  
ATOM    784  N   ALA A  84      25.779  -4.183  10.949  
ATOM    785  HN  ALA A  84      25.091  -3.718  11.508  
ATOM    786  CA  ALA A  84      27.040  -4.480  11.605  
ATOM    787  HA  ALA A  84      27.574  -5.240  11.049  
ATOM    788  CB  ALA A  84      27.896  -3.202  11.704  
ATOM    789  HB1 ALA A  84      28.144  -2.838  10.686  
ATOM    790  HB2 ALA A  84      27.335  -2.406  12.233  
ATOM    791  HB3 ALA A  84      28.849  -3.383  12.243  
ATOM    792  C   ALA A  84      26.812  -5.032  13.009  
ATOM    793  O   ALA A  84      25.761  -4.817  13.611  
ATOM    794  N   VAL A  85      27.805  -5.770  13.555  
ATOM    795  HN  VAL A  85      28.674  -5.852  13.059  
ATOM    796  CA  VAL A  85      27.726  -6.419  14.862  
ATOM    797  HA  VAL A  85      26.897  -6.004  15.416  
ATOM    798  CB  VAL A  85      27.529  -7.939  14.773  
ATOM    799  HB  VAL A  85      28.366  -8.392  14.192  
ATOM    800  CG1 VAL A  85      27.489  -8.582  16.178  
ATOM    801 HG11 VAL A  85      28.466  -8.506  16.699  
ATOM    802 HG12 VAL A  85      26.713  -8.095  16.806  
ATOM    803 HG13 VAL A  85      27.239  -9.661  16.094  
ATOM    804  CG2 VAL A  85      26.212  -8.240  14.033  
ATOM    805 HG21 VAL A  85      26.246  -7.859  12.991  
ATOM    806 HG22 VAL A  85      26.032  -9.335  13.989  
ATOM    807 HG23 VAL A  85      25.354  -7.762  14.551  
ATOM    808  C   VAL A  85      28.989  -6.124  15.660  
ATOM    809  O   VAL A  85      30.100  -6.447  15.233  
ATOM    810  N   VAL A  86      28.844  -5.496  16.847  
ATOM    811  HN  VAL A  86      27.925  -5.241  17.165  
ATOM    812  CA  VAL A  86      29.949  -5.087  17.704  
ATOM    813  HA  VAL A  86      30.877  -5.485  17.317  
ATOM    814  CB  VAL A  86      30.073  -3.561  17.784  
ATOM    815  HB  VAL A  86      29.143  -3.134  18.229  
ATOM    816  CG1 VAL A  86      31.289  -3.135  18.637  
ATOM    817 HG11 VAL A  86      31.163  -3.414  19.703  
ATOM    818 HG12 VAL A  86      32.219  -3.606  18.253  
ATOM    819 HG13 VAL A  86      31.415  -2.032  18.591  
ATOM    820  CG2 VAL A  86      30.220  -2.989  16.362  
ATOM    821 HG21 VAL A  86      29.306  -3.162  15.758  
ATOM    822 HG22 VAL A  86      30.396  -1.893  16.408  
ATOM    823 HG23 VAL A  86      31.078  -3.463  15.841  
ATOM    824  C   VAL A  86      29.774  -5.653  19.108  
ATOM    825  O   VAL A  86      28.685  -5.611  19.681  
ATOM    826  N   PHE A  87      30.858  -6.183  19.711  
ATOM    827  HN  PHE A  87      31.734  -6.245  19.222  
ATOM    828  CA  PHE A  87      30.884  -6.636  21.092  
ATOM    829  HA  PHE A  87      29.889  -6.600  21.511  
ATOM    830  CB  PHE A  87      31.463  -8.068  21.241  
ATOM    831  HB1 PHE A  87      32.509  -8.099  20.867  
ATOM    832  HB2 PHE A  87      31.458  -8.387  22.306  
ATOM    833  CG  PHE A  87      30.645  -9.065  20.473  
ATOM    834  CD1 PHE A  87      29.352  -9.390  20.911  
ATOM    835  HD1 PHE A  87      28.947  -8.892  21.780  
ATOM    836  CE1 PHE A  87      28.591 -10.353  20.237  
ATOM    837  HE1 PHE A  87      27.594 -10.591  20.581  
ATOM    838  CZ  PHE A  87      29.133 -11.024  19.134  
ATOM    839  HZ  PHE A  87      28.559 -11.780  18.620  
ATOM    840  CD2 PHE A  87      31.181  -9.745  19.367  
ATOM    841  HD2 PHE A  87      32.184  -9.520  19.037  
ATOM    842  CE2 PHE A  87      30.431 -10.724  18.704  
ATOM    843  HE2 PHE A  87      30.863 -11.266  17.877  
ATOM    844  C   PHE A  87      31.768  -5.717  21.919  
ATOM    845  O   PHE A  87      32.847  -5.314  21.480  
ATOM    846  N   TYR A  88      31.338  -5.361  23.148  
ATOM    847  HN  TYR A  88      30.441  -5.654  23.485  
ATOM    848  CA  TYR A  88      32.158  -4.571  24.055  
ATOM    849  HA  TYR A  88      33.162  -4.500  23.657  
ATOM    850  CB  TYR A  88      31.634  -3.113  24.215  
ATOM    851  HB1 TYR A  88      32.423  -2.506  24.712  
ATOM    852  HB2 TYR A  88      31.459  -2.679  23.207  
ATOM    853  CG  TYR A  88      30.360  -2.980  25.016  
ATOM    854  CD1 TYR A  88      30.422  -2.628  26.376  
ATOM    855  HD1 TYR A  88      31.382  -2.498  26.849  
ATOM    856  CE1 TYR A  88      29.252  -2.464  27.129  
ATOM    857  HE1 TYR A  88      29.319  -2.211  28.177  
ATOM    858  CZ  TYR A  88      28.005  -2.629  26.522  
ATOM    859  OH  TYR A  88      26.827  -2.450  27.272  
ATOM    860  HH  TYR A  88      27.081  -2.250  28.192  
ATOM    861  CD2 TYR A  88      29.101  -3.160  24.422  
ATOM    862  HD2 TYR A  88      29.034  -3.448  23.384  
ATOM    863  CE2 TYR A  88      27.930  -2.981  25.170  
ATOM    864  HE2 TYR A  88      26.967  -3.139  24.711  
ATOM    865  C   TYR A  88      32.296  -5.283  25.397  
ATOM    866  O   TYR A  88      31.328  -5.789  25.969  
ATOM    867  N   GLY A  89      33.536  -5.350  25.925  
ATOM    868  HN  GLY A  89      34.304  -4.909  25.443  
ATOM    869  CA  GLY A  89      33.864  -6.043  27.170  
ATOM    870  HA1 GLY A  89      32.980  -6.191  27.773  
ATOM    871  HA2 GLY A  89      34.613  -5.453  27.679  
ATOM    872  C   GLY A  89      34.467  -7.397  26.921  
ATOM    873  O   GLY A  89      34.618  -8.213  27.828  
ATOM    874  N   THR A  90      34.831  -7.682  25.662  
ATOM    875  HN  THR A  90      34.682  -7.022  24.929  
ATOM    876  CA  THR A  90      35.615  -8.839  25.254  
ATOM    877  HA  THR A  90      35.157  -9.715  25.686  
ATOM    878  CB  THR A  90      35.657  -9.018  23.740  
ATOM    879  HB  THR A  90      36.411  -9.779  23.423  
ATOM    880  OG1 THR A  90      35.897  -7.780  23.080  
ATOM    881  HG1 THR A  90      36.866  -7.711  22.977  
ATOM    882  CG2 THR A  90      34.277  -9.497  23.276  
ATOM    883 HG21 THR A  90      34.272  -9.638  22.175  
ATOM    884 HG22 THR A  90      34.028 -10.467  23.756  
ATOM    885 HG23 THR A  90      33.493  -8.757  23.539  
ATOM    886  C   THR A  90      37.034  -8.784  25.777  
ATOM    887  O   THR A  90      37.610  -7.711  25.940  
ATOM    888  N   GLU A  91      37.669  -9.939  26.063  
ATOM    889  HN  GLU A  91      37.210 -10.819  25.957  
ATOM    890  CA  GLU A  91      39.103  -9.976  26.325  
ATOM    891  HA  GLU A  91      39.328  -9.276  27.119  
ATOM    892  CB  GLU A  91      39.542 -11.395  26.776  
ATOM    893  HB1 GLU A  91      39.216 -12.136  26.015  
ATOM    894  HB2 GLU A  91      40.653 -11.444  26.828  
ATOM    895  CG  GLU A  91      38.993 -11.779  28.176  
ATOM    896  HG1 GLU A  91      39.439 -11.100  28.934  
ATOM    897  HG2 GLU A  91      37.892 -11.649  28.212  
ATOM    898  CD  GLU A  91      39.299 -13.205  28.595  
ATOM    899  OE1 GLU A  91      39.836 -14.019  27.804  
ATOM    900  OE2 GLU A  91      38.986 -13.556  29.764  
ATOM    901  C   GLU A  91      39.913  -9.540  25.105  
ATOM    902  O   GLU A  91      40.809  -8.696  25.168  
ATOM    903  N   LYS A  92      39.544 -10.079  23.932  
ATOM    904  HN  LYS A  92      38.821 -10.774  23.922  
ATOM    905  CA  LYS A  92      40.089  -9.720  22.641  
ATOM    906  HA  LYS A  92      41.162  -9.629  22.754  
ATOM    907  CB  LYS A  92      39.842 -10.834  21.588  
ATOM    908  HB1 LYS A  92      38.798 -11.202  21.691  
ATOM    909  HB2 LYS A  92      39.947 -10.422  20.557  
ATOM    910  CG  LYS A  92      40.831 -12.015  21.669  
ATOM    911  HG1 LYS A  92      40.569 -12.750  20.873  
ATOM    912  HG2 LYS A  92      41.848 -11.621  21.436  
ATOM    913  CD  LYS A  92      40.909 -12.750  23.020  
ATOM    914  HD1 LYS A  92      41.245 -12.036  23.805  
ATOM    915  HD2 LYS A  92      39.902 -13.129  23.296  
ATOM    916  CE  LYS A  92      41.900 -13.916  22.984  
ATOM    917  HE1 LYS A  92      41.579 -14.690  22.255  
ATOM    918  HE2 LYS A  92      42.900 -13.530  22.696  
ATOM    919  NZ  LYS A  92      42.025 -14.543  24.306  
ATOM    920  HZ1 LYS A  92      41.087 -14.823  24.691  
ATOM    921  HZ2 LYS A  92      42.613 -15.409  24.217  
ATOM    922  HZ3 LYS A  92      42.484 -13.877  24.983  
ATOM    923  C   LYS A  92      39.619  -8.366  22.128  
ATOM    924  O   LYS A  92      38.545  -7.879  22.484  
ATOM    925  N   ASP A  93      40.419  -7.726  21.254  
ATOM    926  HN  ASP A  93      41.304  -8.110  20.988  
ATOM    927  CA  ASP A  93      40.003  -6.531  20.548  
ATOM    928  HA  ASP A  93      38.942  -6.385  20.700  
ATOM    929  CB  ASP A  93      40.708  -5.237  21.055  
ATOM    930  HB1 ASP A  93      40.352  -4.356  20.479  
ATOM    931  HB2 ASP A  93      40.417  -5.071  22.109  
ATOM    932  CG  ASP A  93      42.218  -5.267  20.953  
ATOM    933  OD1 ASP A  93      42.769  -5.346  19.823  
ATOM    934  OD2 ASP A  93      42.883  -5.169  22.020  
ATOM    935  C   ASP A  93      40.152  -6.739  19.051  
ATOM    936  O   ASP A  93      40.860  -7.631  18.576  
ATOM    937  N   LYS A  94      39.417  -5.915  18.294  
ATOM    938  HN  LYS A  94      38.828  -5.246  18.750  
ATOM    939  CA  LYS A  94      39.364  -5.952  16.853  
ATOM    940  HA  LYS A  94      40.372  -5.889  16.462  
ATOM    941  CB  LYS A  94      38.657  -7.234  16.337  
ATOM    942  HB1 LYS A  94      39.196  -8.118  16.737  
ATOM    943  HB2 LYS A  94      37.624  -7.276  16.745  
ATOM    944  CG  LYS A  94      38.597  -7.390  14.810  
ATOM    945  HG1 LYS A  94      38.022  -6.540  14.385  
ATOM    946  HG2 LYS A  94      39.621  -7.358  14.380  
ATOM    947  CD  LYS A  94      37.888  -8.697  14.420  
ATOM    948  HD1 LYS A  94      38.440  -9.572  14.828  
ATOM    949  HD2 LYS A  94      36.890  -8.681  14.918  
ATOM    950  CE  LYS A  94      37.629  -8.864  12.918  
ATOM    951  HE1 LYS A  94      36.766  -9.551  12.770  
ATOM    952  HE2 LYS A  94      37.384  -7.888  12.456  
ATOM    953  NZ  LYS A  94      38.782  -9.438  12.204  
ATOM    954  HZ1 LYS A  94      39.068 -10.349  12.648  
ATOM    955  HZ2 LYS A  94      38.495  -9.638  11.217  
ATOM    956  HZ3 LYS A  94      39.616  -8.809  12.181  
ATOM    957  C   LYS A  94      38.608  -4.710  16.416  
ATOM    958  O   LYS A  94      37.401  -4.731  16.179  
ATOM    959  N   ASN A  95      39.312  -3.566  16.352  
ATOM    960  HN  ASN A  95      40.275  -3.554  16.655  
ATOM    961  CA  ASN A  95      38.753  -2.317  15.874  
ATOM    962  HA  ASN A  95      38.067  -2.539  15.064  
ATOM    963  CB  ASN A  95      37.980  -1.549  16.988  
ATOM    964  HB1 ASN A  95      37.555  -0.609  16.578  
ATOM    965  HB2 ASN A  95      37.134  -2.176  17.340  
ATOM    966  CG  ASN A  95      38.872  -1.181  18.171  
ATOM    967  OD1 ASN A  95      39.447  -0.092  18.208  
ATOM    968  ND2 ASN A  95      38.964  -2.072  19.182  
ATOM    969 HD21 ASN A  95      39.533  -1.846  19.977  
ATOM    970 HD22 ASN A  95      38.443  -2.924  19.154  
ATOM    971  C   ASN A  95      39.871  -1.476  15.263  
ATOM    972  O   ASN A  95      41.051  -1.647  15.570  
ATOM    973  N   SER A  96      39.536  -0.543  14.350  
ATOM    974  HN  SER A  96      38.569  -0.401  14.110  
ATOM    975  CA  SER A  96      40.510   0.136  13.496  
ATOM    976  HA  SER A  96      41.147  -0.627  13.069  
ATOM    977  CB  SER A  96      39.823   0.877  12.311  
ATOM    978  HB1 SER A  96      40.586   1.188  11.565  
ATOM    979  HB2 SER A  96      39.143   0.154  11.804  
ATOM    980  OG  SER A  96      39.064   2.024  12.711  
ATOM    981  HG1 SER A  96      38.856   2.495  11.877  
ATOM    982  C   SER A  96      41.434   1.121  14.206  
ATOM    983  O   SER A  96      42.473   1.509  13.666  
ATOM    984  N   VAL A  97      41.085   1.544  15.436  
ATOM    985  HN  VAL A  97      40.206   1.267  15.817  
ATOM    986  CA  VAL A  97      41.887   2.434  16.265  
ATOM    987  HA  VAL A  97      42.709   2.827  15.687  
ATOM    988  CB  VAL A  97      41.061   3.623  16.757  
ATOM    989  HB  VAL A  97      41.640   4.200  17.516  
ATOM    990  CG1 VAL A  97      40.780   4.559  15.562  
ATOM    991 HG11 VAL A  97      40.158   4.041  14.801  
ATOM    992 HG12 VAL A  97      40.230   5.462  15.901  
ATOM    993 HG13 VAL A  97      41.726   4.879  15.075  
ATOM    994  CG2 VAL A  97      39.745   3.156  17.408  
ATOM    995 HG21 VAL A  97      39.941   2.468  18.256  
ATOM    996 HG22 VAL A  97      39.189   4.032  17.802  
ATOM    997 HG23 VAL A  97      39.083   2.642  16.684  
ATOM    998  C   VAL A  97      42.537   1.696  17.435  
ATOM    999  O   VAL A  97      43.229   2.287  18.265  
ATOM   1000  N   ASN A  98      42.352   0.360  17.502  
ATOM   1001  HN  ASN A  98      41.780  -0.076  16.806  
ATOM   1002  CA  ASN A  98      42.952  -0.558  18.461  
ATOM   1003  HA  ASN A  98      42.440  -1.494  18.298  
ATOM   1004  CB  ASN A  98      44.458  -0.797  18.184  
ATOM   1005  HB1 ASN A  98      45.030   0.146  18.298  
ATOM   1006  HB2 ASN A  98      44.876  -1.552  18.882  
ATOM   1007  CG  ASN A  98      44.610  -1.355  16.773  
ATOM   1008  OD1 ASN A  98      44.344  -2.540  16.539  
ATOM   1009  ND2 ASN A  98      45.065  -0.515  15.818  
ATOM   1010 HD21 ASN A  98      45.201  -0.862  14.891  
ATOM   1011 HD22 ASN A  98      45.289   0.433  16.054  
ATOM   1012  C   ASN A  98      42.672  -0.252  19.930  
ATOM   1013  O   ASN A  98      43.480  -0.509  20.830  
ATOM   1014  N   PHE A  99      41.464   0.268  20.208  
ATOM   1015  HN  PHE A  99      40.824   0.442  19.453  
ATOM   1016  CA  PHE A  99      40.945   0.479  21.542  
ATOM   1017  HA  PHE A  99      41.693   1.024  22.100  
ATOM   1018  CB  PHE A  99      39.623   1.303  21.519  
ATOM   1019  HB1 PHE A  99      38.904   0.800  20.835  
ATOM   1020  HB2 PHE A  99      39.178   1.349  22.535  
ATOM   1021  CG  PHE A  99      39.766   2.739  21.059  
ATOM   1022  CD1 PHE A  99      38.589   3.475  20.829  
ATOM   1023  HD1 PHE A  99      37.630   2.994  20.948  
ATOM   1024  CE1 PHE A  99      38.640   4.824  20.457  
ATOM   1025  HE1 PHE A  99      37.727   5.376  20.300  
ATOM   1026  CZ  PHE A  99      39.876   5.455  20.283  
ATOM   1027  HZ  PHE A  99      39.914   6.495  19.988  
ATOM   1028  CD2 PHE A  99      41.001   3.391  20.876  
ATOM   1029  HD2 PHE A  99      41.927   2.863  21.028  
ATOM   1030  CE2 PHE A  99      41.058   4.736  20.485  
ATOM   1031  HE2 PHE A  99      42.015   5.216  20.338  
ATOM   1032  C   PHE A  99      40.738  -0.832  22.291  
ATOM   1033  O   PHE A  99      40.250  -1.817  21.739  
ATOM   1034  N   LYS A 100      41.122  -0.881  23.581  
ATOM   1035  HN  LYS A 100      41.515  -0.069  24.020  
ATOM   1036  CA  LYS A 100      40.971  -2.066  24.407  
ATOM   1037  HA  LYS A 100      41.460  -2.866  23.870  
ATOM   1038  CB  LYS A 100      41.703  -1.905  25.767  
ATOM   1039  HB1 LYS A 100      41.572  -0.857  26.119  
ATOM   1040  HB2 LYS A 100      41.249  -2.562  26.543  
ATOM   1041  CG  LYS A 100      43.204  -2.253  25.722  
ATOM   1042  HG1 LYS A 100      43.713  -1.671  24.923  
ATOM   1043  HG2 LYS A 100      43.653  -1.954  26.698  
ATOM   1044  CD  LYS A 100      43.432  -3.761  25.513  
ATOM   1045  HD1 LYS A 100      42.736  -4.300  26.197  
ATOM   1046  HD2 LYS A 100      43.157  -4.027  24.468  
ATOM   1047  CE  LYS A 100      44.865  -4.239  25.775  
ATOM   1048  HE1 LYS A 100      45.546  -3.873  24.978  
ATOM   1049  HE2 LYS A 100      45.219  -3.875  26.763  
ATOM   1050  NZ  LYS A 100      44.912  -5.713  25.787  
ATOM   1051  HZ1 LYS A 100      44.663  -6.095  24.840  
ATOM   1052  HZ2 LYS A 100      45.867  -6.077  26.025  
ATOM   1053  HZ3 LYS A 100      44.232  -6.069  26.501  
ATOM   1054  C   LYS A 100      39.542  -2.562  24.612  
ATOM   1055  O   LYS A 100      38.621  -1.776  24.842  
ATOM   1056  N   ASN A 101      39.353  -3.899  24.545  
ATOM   1057  HN  ASN A 101      40.144  -4.500  24.375  
ATOM   1058  CA  ASN A 101      38.131  -4.611  24.888  
ATOM   1059  HA  ASN A 101      38.349  -5.654  24.700  
ATOM   1060  CB  ASN A 101      37.798  -4.455  26.398  
ATOM   1061  HB1 ASN A 101      37.497  -3.410  26.617  
ATOM   1062  HB2 ASN A 101      36.968  -5.127  26.698  
ATOM   1063  CG  ASN A 101      39.018  -4.772  27.258  
ATOM   1064  OD1 ASN A 101      39.549  -3.927  27.985  
ATOM   1065  ND2 ASN A 101      39.512  -6.027  27.169  
ATOM   1066 HD21 ASN A 101      40.314  -6.271  27.705  
ATOM   1067 HD22 ASN A 101      39.009  -6.707  26.627  
ATOM   1068  C   ASN A 101      36.913  -4.316  24.008  
ATOM   1069  O   ASN A 101      35.767  -4.378  24.459  
ATOM   1070  N   ILE A 102      37.137  -4.014  22.711  
ATOM   1071  HN  ILE A 102      38.072  -3.927  22.379  
ATOM   1072  CA  ILE A 102      36.077  -3.766  21.742  
ATOM   1073  HA  ILE A 102      35.131  -4.100  22.147  
ATOM   1074  CB  ILE A 102      35.943  -2.289  21.345  
ATOM   1075  HB  ILE A 102      36.871  -1.966  20.822  
ATOM   1076  CG2 ILE A 102      34.740  -2.120  20.384  
ATOM   1077 HG21 ILE A 102      34.883  -2.685  19.440  
ATOM   1078 HG22 ILE A 102      33.806  -2.475  20.870  
ATOM   1079 HG23 ILE A 102      34.603  -1.054  20.109  
ATOM   1080  CG1 ILE A 102      35.805  -1.375  22.588  
ATOM   1081 HG11 ILE A 102      34.837  -1.589  23.089  
ATOM   1082 HG12 ILE A 102      36.608  -1.609  23.319  
ATOM   1083  CD  ILE A 102      35.930   0.118  22.268  
ATOM   1084  HD1 ILE A 102      35.153   0.448  21.550  
ATOM   1085  HD2 ILE A 102      35.822   0.720  23.196  
ATOM   1086  HD3 ILE A 102      36.923   0.337  21.824  
ATOM   1087  C   ILE A 102      36.357  -4.606  20.506  
ATOM   1088  O   ILE A 102      37.431  -4.518  19.905  
ATOM   1089  N   TYR A 103      35.398  -5.460  20.099  
ATOM   1090  HN  TYR A 103      34.520  -5.505  20.587  
ATOM   1091  CA  TYR A 103      35.588  -6.410  19.020  
ATOM   1092  HA  TYR A 103      36.525  -6.222  18.515  
ATOM   1093  CB  TYR A 103      35.599  -7.842  19.631  
ATOM   1094  HB1 TYR A 103      36.290  -7.834  20.503  
ATOM   1095  HB2 TYR A 103      34.596  -8.120  20.014  
ATOM   1096  CG  TYR A 103      36.070  -8.911  18.677  
ATOM   1097  CD1 TYR A 103      35.203  -9.489  17.734  
ATOM   1098  HD1 TYR A 103      34.183  -9.142  17.659  
ATOM   1099  CE1 TYR A 103      35.652 -10.509  16.882  
ATOM   1100  HE1 TYR A 103      34.981 -10.934  16.151  
ATOM   1101  CZ  TYR A 103      36.971 -10.969  16.977  
ATOM   1102  OH  TYR A 103      37.442 -11.976  16.110  
ATOM   1103  HH  TYR A 103      36.746 -12.134  15.433  
ATOM   1104  CD2 TYR A 103      37.385  -9.397  18.774  
ATOM   1105  HD2 TYR A 103      38.058  -8.973  19.505  
ATOM   1106  CE2 TYR A 103      37.836 -10.416  17.926  
ATOM   1107  HE2 TYR A 103      38.858 -10.757  17.995  
ATOM   1108  C   TYR A 103      34.474  -6.250  17.990  
ATOM   1109  O   TYR A 103      33.298  -6.487  18.271  
ATOM   1110  N   VAL A 104      34.813  -5.855  16.747  
ATOM   1111  HN  VAL A 104      35.754  -5.585  16.516  
ATOM   1112  CA  VAL A 104      33.851  -5.754  15.661  
ATOM   1113  HA  VAL A 104      32.868  -5.549  16.064  
ATOM   1114  CB  VAL A 104      34.184  -4.625  14.688  
ATOM   1115  HB  VAL A 104      35.188  -4.799  14.234  
ATOM   1116  CG1 VAL A 104      33.130  -4.556  13.561  
ATOM   1117 HG11 VAL A 104      33.331  -3.679  12.912  
ATOM   1118 HG12 VAL A 104      33.160  -5.454  12.910  
ATOM   1119 HG13 VAL A 104      32.106  -4.453  13.977  
ATOM   1120  CG2 VAL A 104      34.242  -3.288  15.457  
ATOM   1121 HG21 VAL A 104      35.060  -3.291  16.206  
ATOM   1122 HG22 VAL A 104      34.439  -2.454  14.748  
ATOM   1123 HG23 VAL A 104      33.283  -3.086  15.976  
ATOM   1124  C   VAL A 104      33.778  -7.077  14.914  
ATOM   1125  O   VAL A 104      34.642  -7.420  14.108  
ATOM   1126  N   LEU A 105      32.728  -7.883  15.175  
ATOM   1127  HN  LEU A 105      32.023  -7.589  15.817  
ATOM   1128  CA  LEU A 105      32.487  -9.127  14.463  
ATOM   1129  HA  LEU A 105      33.394  -9.714  14.509  
ATOM   1130  CB  LEU A 105      31.326  -9.906  15.136  
ATOM   1131  HB1 LEU A 105      31.552  -9.977  16.220  
ATOM   1132  HB2 LEU A 105      30.387  -9.320  15.036  
ATOM   1133  CG  LEU A 105      31.089 -11.336  14.593  
ATOM   1134  HG  LEU A 105      31.075 -11.311  13.478  
ATOM   1135  CD1 LEU A 105      32.224 -12.283  15.010  
ATOM   1136 HD11 LEU A 105      32.249 -12.413  16.111  
ATOM   1137 HD12 LEU A 105      32.087 -13.278  14.538  
ATOM   1138 HD13 LEU A 105      33.206 -11.890  14.675  
ATOM   1139  CD2 LEU A 105      29.725 -11.892  15.035  
ATOM   1140 HD21 LEU A 105      29.672 -11.978  16.138  
ATOM   1141 HD22 LEU A 105      28.905 -11.227  14.690  
ATOM   1142 HD23 LEU A 105      29.565 -12.902  14.600  
ATOM   1143  C   LEU A 105      32.168  -8.927  12.987  
ATOM   1144  O   LEU A 105      32.680  -9.627  12.116  
ATOM   1145  N   GLN A 106      31.299  -7.947  12.680  
ATOM   1146  HN  GLN A 106      30.936  -7.362  13.406  
ATOM   1147  CA  GLN A 106      30.835  -7.688  11.331  
ATOM   1148  HA  GLN A 106      31.555  -8.075  10.619  
ATOM   1149  CB  GLN A 106      29.448  -8.339  11.051  
ATOM   1150  HB1 GLN A 106      28.750  -8.048  11.867  
ATOM   1151  HB2 GLN A 106      29.032  -7.950  10.096  
ATOM   1152  CG  GLN A 106      29.515  -9.882  10.946  
ATOM   1153  HG1 GLN A 106      30.125 -10.161  10.062  
ATOM   1154  HG2 GLN A 106      30.010 -10.295  11.848  
ATOM   1155  CD  GLN A 106      28.146 -10.557  10.827  
ATOM   1156  OE1 GLN A 106      27.083  -9.935  10.750  
ATOM   1157  NE2 GLN A 106      28.172 -11.910  10.826  
ATOM   1158 HE21 GLN A 106      27.312 -12.409  10.811  
ATOM   1159 HE22 GLN A 106      29.071 -12.367  10.806  
ATOM   1160  C   GLN A 106      30.751  -6.199  11.085  
ATOM   1161  O   GLN A 106      30.122  -5.474  11.852  
ATOM   1162  N   GLU A 107      31.376  -5.718   9.997  
ATOM   1163  HN  GLU A 107      31.925  -6.330   9.416  
ATOM   1164  CA  GLU A 107      31.320  -4.345   9.536  
ATOM   1165  HA  GLU A 107      31.214  -3.690  10.391  
ATOM   1166  CB  GLU A 107      32.630  -3.983   8.783  
ATOM   1167  HB1 GLU A 107      32.731  -4.629   7.887  
ATOM   1168  HB2 GLU A 107      32.576  -2.928   8.437  
ATOM   1169  CG  GLU A 107      33.889  -4.158   9.674  
ATOM   1170  HG1 GLU A 107      33.781  -3.527  10.581  
ATOM   1171  HG2 GLU A 107      33.978  -5.213  10.003  
ATOM   1172  CD  GLU A 107      35.185  -3.786   8.982  
ATOM   1173  OE1 GLU A 107      35.665  -4.536   8.087  
ATOM   1174  OE2 GLU A 107      35.770  -2.728   9.335  
ATOM   1175  C   GLU A 107      30.094  -4.148   8.644  
ATOM   1176  O   GLU A 107      29.432  -5.113   8.256  
ATOM   1177  N   LEU A 108      29.731  -2.889   8.317  
ATOM   1178  HN  LEU A 108      30.296  -2.100   8.591  
ATOM   1179  CA  LEU A 108      28.518  -2.556   7.581  
ATOM   1180  HA  LEU A 108      27.694  -2.980   8.133  
ATOM   1181  CB  LEU A 108      28.305  -1.017   7.536  
ATOM   1182  HB1 LEU A 108      29.246  -0.561   7.156  
ATOM   1183  HB2 LEU A 108      27.499  -0.742   6.827  
ATOM   1184  CG  LEU A 108      27.953  -0.359   8.892  
ATOM   1185  HG  LEU A 108      28.713  -0.674   9.647  
ATOM   1186  CD1 LEU A 108      28.001   1.170   8.786  
ATOM   1187 HD11 LEU A 108      28.982   1.501   8.392  
ATOM   1188 HD12 LEU A 108      27.207   1.536   8.102  
ATOM   1189 HD13 LEU A 108      27.848   1.630   9.785  
ATOM   1190  CD2 LEU A 108      26.559  -0.756   9.394  
ATOM   1191 HD21 LEU A 108      26.470  -1.851   9.517  
ATOM   1192 HD22 LEU A 108      26.346  -0.279  10.374  
ATOM   1193 HD23 LEU A 108      25.787  -0.422   8.672  
ATOM   1194  C   LEU A 108      28.422  -3.143   6.167  
ATOM   1195  O   LEU A 108      29.115  -2.719   5.240  
ATOM   1196  N   ASP A 109      27.530  -4.137   5.974  
ATOM   1197  HN  ASP A 109      27.016  -4.497   6.754  
ATOM   1198  CA  ASP A 109      27.229  -4.751   4.693  
ATOM   1199  HA  ASP A 109      27.100  -3.959   3.969  
ATOM   1200  CB  ASP A 109      28.359  -5.720   4.217  
ATOM   1201  HB1 ASP A 109      29.335  -5.205   4.351  
ATOM   1202  HB2 ASP A 109      28.370  -6.625   4.856  
ATOM   1203  CG  ASP A 109      28.300  -6.163   2.765  
ATOM   1204  OD1 ASP A 109      27.372  -5.794   2.000  
ATOM   1205  OD2 ASP A 109      29.223  -6.918   2.354  
ATOM   1206  C   ASP A 109      25.875  -5.443   4.856  
ATOM   1207  O   ASP A 109      25.346  -5.551   5.962  
ATOM   1208  N   ASN A 110      25.255  -5.871   3.748  
ATOM   1209  HN  ASN A 110      25.760  -5.769   2.885  
ATOM   1210  CA  ASN A 110      23.948  -6.504   3.699  
ATOM   1211  HA  ASN A 110      23.293  -5.786   4.171  
ATOM   1212  CB  ASN A 110      23.488  -6.644   2.214  
ATOM   1213  HB1 ASN A 110      22.386  -6.782   2.185  
ATOM   1214  HB2 ASN A 110      23.717  -5.706   1.665  
ATOM   1215  CG  ASN A 110      24.092  -7.820   1.443  
ATOM   1216  OD1 ASN A 110      23.352  -8.661   0.929  
ATOM   1217  ND2 ASN A 110      25.434  -7.913   1.352  
ATOM   1218 HD21 ASN A 110      25.796  -8.651   0.778  
ATOM   1219 HD22 ASN A 110      26.028  -7.215   1.752  
ATOM   1220  C   ASN A 110      23.849  -7.839   4.485  
ATOM   1221  O   ASN A 110      24.810  -8.615   4.487  
ATOM   1222  N   PRO A 111      22.747  -8.160   5.180  
ATOM   1223  CD  PRO A 111      21.532  -7.333   5.207  
ATOM   1224  HD1 PRO A 111      21.300  -6.892   4.212  
ATOM   1225  HD2 PRO A 111      21.678  -6.516   5.949  
ATOM   1226  CA  PRO A 111      22.502  -9.493   5.744  
ATOM   1227  HA  PRO A 111      23.312  -9.727   6.419  
ATOM   1228  CB  PRO A 111      21.149  -9.343   6.459  
ATOM   1229  HB1 PRO A 111      21.334  -8.961   7.485  
ATOM   1230  HB2 PRO A 111      20.575 -10.290   6.538  
ATOM   1231  CG  PRO A 111      20.410  -8.279   5.643  
ATOM   1232  HG1 PRO A 111      19.617  -7.765   6.221  
ATOM   1233  HG2 PRO A 111      19.960  -8.749   4.740  
ATOM   1234  C   PRO A 111      22.466 -10.618   4.716  
ATOM   1235  O   PRO A 111      22.115 -10.385   3.563  
ATOM   1236  N   GLY A 112      22.796 -11.861   5.111  
ATOM   1237  HN  GLY A 112      23.094 -12.068   6.039  
ATOM   1238  CA  GLY A 112      22.695 -13.002   4.216  
ATOM   1239  HA1 GLY A 112      23.468 -12.919   3.466  
ATOM   1240  HA2 GLY A 112      21.697 -13.042   3.803  
ATOM   1241  C   GLY A 112      22.915 -14.281   4.972  
ATOM   1242  O   GLY A 112      23.112 -14.278   6.187  
ATOM   1243  N   ALA A 113      22.887 -15.419   4.253  
ATOM   1244  HN  ALA A 113      22.762 -15.368   3.259  
ATOM   1245  CA  ALA A 113      23.046 -16.755   4.790  
ATOM   1246  HA  ALA A 113      22.259 -16.918   5.514  
ATOM   1247  CB  ALA A 113      22.890 -17.764   3.634  
ATOM   1248  HB1 ALA A 113      21.891 -17.648   3.163  
ATOM   1249  HB2 ALA A 113      23.662 -17.595   2.852  
ATOM   1250  HB3 ALA A 113      22.978 -18.810   4.000  
ATOM   1251  C   ALA A 113      24.367 -17.017   5.510  
ATOM   1252  O   ALA A 113      24.376 -17.570   6.610  
ATOM   1253  N   LYS A 114      25.512 -16.587   4.935  
ATOM   1254  HN  LYS A 114      25.473 -16.113   4.051  
ATOM   1255  CA  LYS A 114      26.819 -16.681   5.572  
ATOM   1256  HA  LYS A 114      26.989 -17.720   5.818  
ATOM   1257  CB  LYS A 114      27.959 -16.218   4.630  
ATOM   1258  HB1 LYS A 114      27.628 -15.304   4.093  
ATOM   1259  HB2 LYS A 114      28.850 -15.935   5.240  
ATOM   1260  CG  LYS A 114      28.473 -17.256   3.617  
ATOM   1261  HG1 LYS A 114      28.814 -18.151   4.186  
ATOM   1262  HG2 LYS A 114      27.667 -17.573   2.921  
ATOM   1263  CD  LYS A 114      29.665 -16.669   2.833  
ATOM   1264  HD1 LYS A 114      29.286 -16.108   1.951  
ATOM   1265  HD2 LYS A 114      30.160 -15.929   3.506  
ATOM   1266  CE  LYS A 114      30.737 -17.673   2.388  
ATOM   1267  HE1 LYS A 114      31.061 -18.307   3.241  
ATOM   1268  HE2 LYS A 114      30.356 -18.322   1.573  
ATOM   1269  NZ  LYS A 114      31.915 -16.935   1.894  
ATOM   1270  HZ1 LYS A 114      32.197 -16.207   2.586  
ATOM   1271  HZ2 LYS A 114      32.746 -17.561   1.747  
ATOM   1272  HZ3 LYS A 114      31.677 -16.457   0.984  
ATOM   1273  C   LYS A 114      26.934 -15.924   6.891  
ATOM   1274  O   LYS A 114      27.459 -16.439   7.879  
ATOM   1275  N   ARG A 115      26.410 -14.686   6.942  
ATOM   1276  HN  ARG A 115      26.095 -14.246   6.090  
ATOM   1277  CA  ARG A 115      26.278 -13.908   8.156  
ATOM   1278  HA  ARG A 115      27.264 -13.840   8.594  
ATOM   1279  CB  ARG A 115      25.809 -12.468   7.843  
ATOM   1280  HB1 ARG A 115      24.961 -12.500   7.126  
ATOM   1281  HB2 ARG A 115      25.455 -11.984   8.777  
ATOM   1282  CG  ARG A 115      26.940 -11.579   7.294  
ATOM   1283  HG1 ARG A 115      27.809 -11.681   7.984  
ATOM   1284  HG2 ARG A 115      27.262 -11.944   6.294  
ATOM   1285  CD  ARG A 115      26.555 -10.099   7.211  
ATOM   1286  HD1 ARG A 115      25.815  -9.926   6.399  
ATOM   1287  HD2 ARG A 115      26.132  -9.774   8.190  
ATOM   1288  NE  ARG A 115      27.811  -9.349   6.909  
ATOM   1289  HE  ARG A 115      28.531  -9.808   6.364  
ATOM   1290  CZ  ARG A 115      28.091  -8.130   7.346  
ATOM   1291  NH1 ARG A 115      27.190  -7.369   7.922  
ATOM   1292 HH11 ARG A 115      27.419  -6.438   8.213  
ATOM   1293 HH12 ARG A 115      26.249  -7.663   7.917  
ATOM   1294  NH2 ARG A 115      29.306  -7.656   7.207  
ATOM   1295 HH21 ARG A 115      29.495  -6.734   7.558  
ATOM   1296 HH22 ARG A 115      30.035  -8.290   6.923  
ATOM   1297  C   ARG A 115      25.405 -14.530   9.239  
ATOM   1298  O   ARG A 115      25.759 -14.519  10.418  
ATOM   1299  N   ILE A 116      24.245 -15.112   8.866  
ATOM   1300  HN  ILE A 116      23.949 -15.061   7.908  
ATOM   1301  CA  ILE A 116      23.400 -15.883   9.774  
ATOM   1302  HA  ILE A 116      23.180 -15.255  10.626  
ATOM   1303  CB  ILE A 116      22.064 -16.262   9.123  
ATOM   1304  HB  ILE A 116      22.284 -16.787   8.163  
ATOM   1305  CG2 ILE A 116      21.243 -17.217  10.024  
ATOM   1306 HG21 ILE A 116      21.058 -16.758  11.017  
ATOM   1307 HG22 ILE A 116      20.260 -17.438   9.556  
ATOM   1308 HG23 ILE A 116      21.756 -18.190  10.169  
ATOM   1309  CG1 ILE A 116      21.229 -14.999   8.790  
ATOM   1310 HG11 ILE A 116      20.719 -14.654   9.717  
ATOM   1311 HG12 ILE A 116      21.891 -14.173   8.452  
ATOM   1312  CD  ILE A 116      20.193 -15.240   7.684  
ATOM   1313  HD1 ILE A 116      19.586 -14.325   7.509  
ATOM   1314  HD2 ILE A 116      20.698 -15.508   6.732  
ATOM   1315  HD3 ILE A 116      19.507 -16.070   7.953  
ATOM   1316  C   ILE A 116      24.123 -17.107  10.338  
ATOM   1317  O   ILE A 116      24.093 -17.355  11.544  
ATOM   1318  N   LEU A 117      24.847 -17.862   9.482  
ATOM   1319  HN  LEU A 117      24.811 -17.667   8.498  
ATOM   1320  CA  LEU A 117      25.722 -18.960   9.873  
ATOM   1321  HA  LEU A 117      25.129 -19.646  10.458  
ATOM   1322  CB  LEU A 117      26.266 -19.722   8.637  
ATOM   1323  HB1 LEU A 117      26.712 -18.988   7.932  
ATOM   1324  HB2 LEU A 117      27.070 -20.427   8.943  
ATOM   1325  CG  LEU A 117      25.209 -20.561   7.882  
ATOM   1326  HG  LEU A 117      24.344 -19.903   7.639  
ATOM   1327  CD1 LEU A 117      25.783 -21.084   6.556  
ATOM   1328 HD11 LEU A 117      26.655 -21.746   6.747  
ATOM   1329 HD12 LEU A 117      25.015 -21.670   6.006  
ATOM   1330 HD13 LEU A 117      26.113 -20.243   5.912  
ATOM   1331  CD2 LEU A 117      24.690 -21.738   8.724  
ATOM   1332 HD21 LEU A 117      23.969 -22.340   8.132  
ATOM   1333 HD22 LEU A 117      25.529 -22.402   9.020  
ATOM   1334 HD23 LEU A 117      24.175 -21.386   9.641  
ATOM   1335  C   LEU A 117      26.873 -18.557  10.789  
ATOM   1336  O   LEU A 117      27.199 -19.266  11.738  
ATOM   1337  N   GLU A 118      27.510 -17.390  10.552  
ATOM   1338  HN  GLU A 118      27.290 -16.864   9.728  
ATOM   1339  CA  GLU A 118      28.533 -16.839  11.431  
ATOM   1340  HA  GLU A 118      29.334 -17.563  11.510  
ATOM   1341  CB  GLU A 118      29.108 -15.525  10.838  
ATOM   1342  HB1 GLU A 118      29.559 -15.790   9.857  
ATOM   1343  HB2 GLU A 118      28.286 -14.811  10.625  
ATOM   1344  CG  GLU A 118      30.159 -14.828  11.741  
ATOM   1345  HG1 GLU A 118      29.677 -14.174  12.495  
ATOM   1346  HG2 GLU A 118      30.741 -15.606  12.284  
ATOM   1347  CD  GLU A 118      31.152 -14.010  10.935  
ATOM   1348  OE1 GLU A 118      32.284 -14.518  10.718  
ATOM   1349  OE2 GLU A 118      30.822 -12.880  10.493  
ATOM   1350  C   GLU A 118      28.043 -16.586  12.849  
ATOM   1351  O   GLU A 118      28.656 -17.003  13.828  
ATOM   1352  N   LEU A 119      26.851 -15.971  12.983  
ATOM   1353  HN  LEU A 119      26.390 -15.619  12.167  
ATOM   1354  CA  LEU A 119      26.147 -15.814  14.243  
ATOM   1355  HA  LEU A 119      26.816 -15.322  14.935  
ATOM   1356  CB  LEU A 119      24.882 -14.947  14.054  
ATOM   1357  HB1 LEU A 119      24.277 -15.397  13.237  
ATOM   1358  HB2 LEU A 119      24.267 -14.950  14.980  
ATOM   1359  CG  LEU A 119      25.165 -13.475  13.693  
ATOM   1360  HG  LEU A 119      25.858 -13.442  12.820  
ATOM   1361  CD1 LEU A 119      23.861 -12.784  13.278  
ATOM   1362 HD11 LEU A 119      24.065 -11.729  13.000  
ATOM   1363 HD12 LEU A 119      23.405 -13.297  12.406  
ATOM   1364 HD13 LEU A 119      23.133 -12.792  14.118  
ATOM   1365  CD2 LEU A 119      25.820 -12.707  14.853  
ATOM   1366 HD21 LEU A 119      26.799 -13.153  15.124  
ATOM   1367 HD22 LEU A 119      25.991 -11.648  14.565  
ATOM   1368 HD23 LEU A 119      25.162 -12.723  15.748  
ATOM   1369  C   LEU A 119      25.773 -17.134  14.904  
ATOM   1370  O   LEU A 119      25.834 -17.274  16.124  
ATOM   1371  N   ASP A 120      25.402 -18.152  14.102  
ATOM   1372  HN  ASP A 120      25.367 -18.003  13.114  
ATOM   1373  CA  ASP A 120      24.999 -19.475  14.545  
ATOM   1374  HA  ASP A 120      24.149 -19.326  15.200  
ATOM   1375  CB  ASP A 120      24.608 -20.341  13.315  
ATOM   1376  HB1 ASP A 120      24.188 -19.692  12.520  
ATOM   1377  HB2 ASP A 120      25.477 -20.881  12.889  
ATOM   1378  CG  ASP A 120      23.525 -21.313  13.698  
ATOM   1379  OD1 ASP A 120      22.388 -20.847  13.982  
ATOM   1380  OD2 ASP A 120      23.787 -22.539  13.786  
ATOM   1381  C   ASP A 120      26.074 -20.169  15.379  
ATOM   1382  O   ASP A 120      25.794 -20.847  16.366  
ATOM   1383  N   GLN A 121      27.355 -19.956  15.032  
ATOM   1384  HN  GLN A 121      27.559 -19.402  14.225  
ATOM   1385  CA  GLN A 121      28.486 -20.487  15.766  
ATOM   1386  HA  GLN A 121      28.304 -21.538  15.947  
ATOM   1387  CB  GLN A 121      29.785 -20.330  14.932  
ATOM   1388  HB1 GLN A 121      29.968 -19.248  14.736  
ATOM   1389  HB2 GLN A 121      30.642 -20.707  15.537  
ATOM   1390  CG  GLN A 121      29.780 -21.089  13.580  
ATOM   1391  HG1 GLN A 121      29.111 -20.552  12.874  
ATOM   1392  HG2 GLN A 121      30.796 -21.099  13.139  
ATOM   1393  CD  GLN A 121      29.258 -22.527  13.667  
ATOM   1394  OE1 GLN A 121      28.236 -22.886  13.072  
ATOM   1395  NE2 GLN A 121      29.980 -23.384  14.422  
ATOM   1396 HE21 GLN A 121      29.675 -24.330  14.488  
ATOM   1397 HE22 GLN A 121      30.791 -23.066  14.916  
ATOM   1398  C   GLN A 121      28.694 -19.859  17.144  
ATOM   1399  O   GLN A 121      29.390 -20.431  17.981  
ATOM   1400  N   PHE A 122      28.075 -18.695  17.425  
ATOM   1401  HN  PHE A 122      27.529 -18.230  16.727  
ATOM   1402  CA  PHE A 122      28.166 -18.026  18.713  
ATOM   1403  HA  PHE A 122      28.945 -18.477  19.312  
ATOM   1404  CB  PHE A 122      28.491 -16.520  18.526  
ATOM   1405  HB1 PHE A 122      27.673 -16.016  17.965  
ATOM   1406  HB2 PHE A 122      28.613 -16.014  19.508  
ATOM   1407  CG  PHE A 122      29.784 -16.357  17.769  
ATOM   1408  CD1 PHE A 122      29.795 -15.774  16.492  
ATOM   1409  HD1 PHE A 122      28.868 -15.463  16.037  
ATOM   1410  CE1 PHE A 122      30.994 -15.617  15.788  
ATOM   1411  HE1 PHE A 122      30.981 -15.192  14.794  
ATOM   1412  CZ  PHE A 122      32.203 -16.013  16.369  
ATOM   1413  HZ  PHE A 122      33.127 -15.863  15.829  
ATOM   1414  CD2 PHE A 122      31.002 -16.771  18.335  
ATOM   1415  HD2 PHE A 122      31.007 -17.228  19.314  
ATOM   1416  CE2 PHE A 122      32.208 -16.596  17.643  
ATOM   1417  HE2 PHE A 122      33.138 -16.912  18.093  
ATOM   1418  C   PHE A 122      26.879 -18.139  19.526  
ATOM   1419  O   PHE A 122      26.814 -17.667  20.659  
ATOM   1420  N   LYS A 123      25.825 -18.797  18.997  
ATOM   1421  HN  LYS A 123      25.877 -19.180  18.078  
ATOM   1422  CA  LYS A 123      24.570 -18.960  19.718  
ATOM   1423  HA  LYS A 123      24.441 -18.118  20.386  
ATOM   1424  CB  LYS A 123      23.345 -19.003  18.756  
ATOM   1425  HB1 LYS A 123      22.475 -18.583  19.313  
ATOM   1426  HB2 LYS A 123      23.550 -18.317  17.904  
ATOM   1427  CG  LYS A 123      22.915 -20.383  18.214  
ATOM   1428  HG1 LYS A 123      23.761 -20.875  17.692  
ATOM   1429  HG2 LYS A 123      22.615 -21.040  19.062  
ATOM   1430  CD  LYS A 123      21.702 -20.274  17.276  
ATOM   1431  HD1 LYS A 123      20.942 -19.635  17.785  
ATOM   1432  HD2 LYS A 123      21.991 -19.750  16.340  
ATOM   1433  CE  LYS A 123      21.016 -21.611  16.961  
ATOM   1434  HE1 LYS A 123      20.817 -22.177  17.896  
ATOM   1435  HE2 LYS A 123      20.049 -21.416  16.451  
ATOM   1436  NZ  LYS A 123      21.824 -22.456  16.074  
ATOM   1437  HZ1 LYS A 123      22.697 -22.810  16.535  
ATOM   1438  HZ2 LYS A 123      21.258 -23.289  15.778  
ATOM   1439  HZ3 LYS A 123      22.103 -21.921  15.206  
ATOM   1440  C   LYS A 123      24.609 -20.224  20.567  
ATOM   1441  O   LYS A 123      25.429 -21.123  20.366  
ATOM   1442  N   GLY A 124      23.677 -20.339  21.535  
ATOM   1443  HN  GLY A 124      22.983 -19.617  21.668  
ATOM   1444  CA  GLY A 124      23.556 -21.492  22.415  
ATOM   1445  HA1 GLY A 124      23.466 -22.370  21.795  
ATOM   1446  HA2 GLY A 124      22.682 -21.329  23.028  
ATOM   1447  C   GLY A 124      24.707 -21.740  23.350  
ATOM   1448  O   GLY A 124      25.670 -20.982  23.456  
ATOM   1449  N   GLN A 125      24.610 -22.830  24.127  
ATOM   1450  HN  GLN A 125      23.814 -23.427  24.060  
ATOM   1451  CA  GLN A 125      25.591 -23.181  25.134  
ATOM   1452  HA  GLN A 125      25.698 -22.317  25.773  
ATOM   1453  CB  GLN A 125      25.102 -24.342  26.044  
ATOM   1454  HB1 GLN A 125      24.672 -25.137  25.395  
ATOM   1455  HB2 GLN A 125      25.966 -24.789  26.589  
ATOM   1456  CG  GLN A 125      24.065 -23.954  27.139  
ATOM   1457  HG1 GLN A 125      23.589 -24.870  27.544  
ATOM   1458  HG2 GLN A 125      24.606 -23.469  27.980  
ATOM   1459  CD  GLN A 125      22.945 -23.030  26.652  
ATOM   1460  OE1 GLN A 125      22.162 -23.392  25.768  
ATOM   1461  NE2 GLN A 125      22.873 -21.801  27.205  
ATOM   1462 HE21 GLN A 125      22.126 -21.190  26.936  
ATOM   1463 HE22 GLN A 125      23.542 -21.538  27.908  
ATOM   1464  C   GLN A 125      26.994 -23.439  24.598  
ATOM   1465  O   GLN A 125      27.969 -22.913  25.137  
ATOM   1466  N   GLN A 126      27.128 -24.206  23.490  
ATOM   1467  HN  GLN A 126      26.331 -24.647  23.077  
ATOM   1468  CA  GLN A 126      28.411 -24.395  22.828  
ATOM   1469  HA  GLN A 126      29.110 -24.696  23.598  
ATOM   1470  CB  GLN A 126      28.421 -25.539  21.776  
ATOM   1471  HB1 GLN A 126      29.454 -25.617  21.361  
ATOM   1472  HB2 GLN A 126      28.223 -26.493  22.320  
ATOM   1473  CG  GLN A 126      27.397 -25.420  20.624  
ATOM   1474  HG1 GLN A 126      26.380 -25.655  20.990  
ATOM   1475  HG2 GLN A 126      27.381 -24.395  20.202  
ATOM   1476  CD  GLN A 126      27.728 -26.418  19.510  
ATOM   1477  OE1 GLN A 126      27.533 -27.629  19.650  
ATOM   1478  NE2 GLN A 126      28.276 -25.913  18.386  
ATOM   1479 HE21 GLN A 126      28.617 -26.545  17.686  
ATOM   1480 HE22 GLN A 126      28.499 -24.938  18.335  
ATOM   1481  C   GLN A 126      29.016 -23.127  22.237  
ATOM   1482  O   GLN A 126      30.214 -22.883  22.361  
ATOM   1483  N   GLY A 127      28.197 -22.259  21.599  
ATOM   1484  HN  GLY A 127      27.216 -22.436  21.537  
ATOM   1485  CA  GLY A 127      28.679 -21.044  20.951  
ATOM   1486  HA1 GLY A 127      27.865 -20.622  20.388  
ATOM   1487  HA2 GLY A 127      29.527 -21.299  20.332  
ATOM   1488  C   GLY A 127      29.146 -20.000  21.919  
ATOM   1489  O   GLY A 127      30.143 -19.318  21.691  
ATOM   1490  N   GLN A 128      28.467 -19.892  23.073  
ATOM   1491  HN  GLN A 128      27.601 -20.385  23.190  
ATOM   1492  CA  GLN A 128      28.953 -19.129  24.203  
ATOM   1493  HA  GLN A 128      29.117 -18.115  23.863  
ATOM   1494  CB  GLN A 128      27.894 -19.088  25.332  
ATOM   1495  HB1 GLN A 128      27.552 -20.131  25.514  
ATOM   1496  HB2 GLN A 128      28.350 -18.716  26.277  
ATOM   1497  CG  GLN A 128      26.692 -18.173  24.986  
ATOM   1498  HG1 GLN A 128      27.017 -17.112  24.982  
ATOM   1499  HG2 GLN A 128      26.293 -18.413  23.977  
ATOM   1500  CD  GLN A 128      25.560 -18.314  26.001  
ATOM   1501  OE1 GLN A 128      25.227 -17.403  26.764  
ATOM   1502  NE2 GLN A 128      24.927 -19.506  26.008  
ATOM   1503 HE21 GLN A 128      24.293 -19.700  26.752  
ATOM   1504 HE22 GLN A 128      25.174 -20.179  25.312  
ATOM   1505  C   GLN A 128      30.299 -19.609  24.735  
ATOM   1506  O   GLN A 128      31.194 -18.807  24.983  
ATOM   1507  N   LYS A 129      30.509 -20.934  24.874  
ATOM   1508  HN  LYS A 129      29.772 -21.585  24.691  
ATOM   1509  CA  LYS A 129      31.808 -21.504  25.205  
ATOM   1510  HA  LYS A 129      32.163 -20.964  26.067  
ATOM   1511  CB  LYS A 129      31.696 -22.999  25.601  
ATOM   1512  HB1 LYS A 129      31.201 -23.554  24.774  
ATOM   1513  HB2 LYS A 129      32.712 -23.432  25.743  
ATOM   1514  CG  LYS A 129      30.908 -23.220  26.908  
ATOM   1515  HG1 LYS A 129      29.906 -22.748  26.805  
ATOM   1516  HG2 LYS A 129      30.738 -24.310  27.050  
ATOM   1517  CD  LYS A 129      31.601 -22.656  28.163  
ATOM   1518  HD1 LYS A 129      32.488 -23.284  28.401  
ATOM   1519  HD2 LYS A 129      31.971 -21.633  27.944  
ATOM   1520  CE  LYS A 129      30.667 -22.572  29.378  
ATOM   1521  HE1 LYS A 129      29.756 -21.989  29.121  
ATOM   1522  HE2 LYS A 129      30.369 -23.588  29.715  
ATOM   1523  NZ  LYS A 129      31.340 -21.890  30.498  
ATOM   1524  HZ1 LYS A 129      32.146 -22.478  30.824  
ATOM   1525  HZ2 LYS A 129      31.682 -20.950  30.190  
ATOM   1526  HZ3 LYS A 129      30.661 -21.781  31.291  
ATOM   1527  C   LYS A 129      32.908 -21.267  24.175  
ATOM   1528  O   LYS A 129      34.037 -20.927  24.528  
ATOM   1529  N   ARG A 130      32.597 -21.373  22.865  
ATOM   1530  HN  ARG A 130      31.695 -21.725  22.597  
ATOM   1531  CA  ARG A 130      33.499 -20.966  21.795  
ATOM   1532  HA  ARG A 130      34.420 -21.519  21.913  
ATOM   1533  CB  ARG A 130      32.892 -21.256  20.391  
ATOM   1534  HB1 ARG A 130      31.883 -20.788  20.337  
ATOM   1535  HB2 ARG A 130      33.514 -20.777  19.602  
ATOM   1536  CG  ARG A 130      32.759 -22.754  20.036  
ATOM   1537  HG1 ARG A 130      32.137 -23.252  20.812  
ATOM   1538  HG2 ARG A 130      32.203 -22.849  19.076  
ATOM   1539  CD  ARG A 130      34.082 -23.526  19.935  
ATOM   1540  HD1 ARG A 130      34.667 -23.412  20.873  
ATOM   1541  HD2 ARG A 130      33.873 -24.608  19.771  
ATOM   1542  NE  ARG A 130      34.834 -23.007  18.748  
ATOM   1543  HE  ARG A 130      34.357 -22.922  17.878  
ATOM   1544  CZ  ARG A 130      36.147 -22.859  18.669  
ATOM   1545  NH1 ARG A 130      36.982 -22.940  19.680  
ATOM   1546 HH11 ARG A 130      37.953 -22.898  19.470  
ATOM   1547 HH12 ARG A 130      36.664 -23.202  20.595  
ATOM   1548  NH2 ARG A 130      36.682 -22.622  17.489  
ATOM   1549 HH21 ARG A 130      37.685 -22.631  17.427  
ATOM   1550 HH22 ARG A 130      36.132 -22.790  16.655  
ATOM   1551  C   ARG A 130      33.894 -19.497  21.869  
ATOM   1552  O   ARG A 130      35.067 -19.147  21.747  
ATOM   1553  N   PHE A 131      32.919 -18.602  22.125  
ATOM   1554  HN  PHE A 131      31.961 -18.903  22.158  
ATOM   1555  CA  PHE A 131      33.159 -17.194  22.370  
ATOM   1556  HA  PHE A 131      33.708 -16.807  21.520  
ATOM   1557  CB  PHE A 131      31.792 -16.465  22.477  
ATOM   1558  HB1 PHE A 131      31.145 -16.773  21.628  
ATOM   1559  HB2 PHE A 131      31.261 -16.738  23.413  
ATOM   1560  CG  PHE A 131      31.952 -14.969  22.418  
ATOM   1561  CD1 PHE A 131      32.043 -14.198  23.589  
ATOM   1562  HD1 PHE A 131      32.035 -14.686  24.553  
ATOM   1563  CE1 PHE A 131      32.139 -12.802  23.517  
ATOM   1564  HE1 PHE A 131      32.215 -12.218  24.423  
ATOM   1565  CZ  PHE A 131      32.139 -12.167  22.269  
ATOM   1566  HZ  PHE A 131      32.193 -11.091  22.206  
ATOM   1567  CD2 PHE A 131      31.969 -14.320  21.173  
ATOM   1568  HD2 PHE A 131      31.902 -14.900  20.265  
ATOM   1569  CE2 PHE A 131      32.065 -12.927  21.097  
ATOM   1570  HE2 PHE A 131      32.080 -12.442  20.133  
ATOM   1571  C   PHE A 131      34.024 -16.946  23.612  
ATOM   1572  O   PHE A 131      34.999 -16.202  23.563  
ATOM   1573  N   GLN A 132      33.735 -17.617  24.748  
ATOM   1574  HN  GLN A 132      32.916 -18.199  24.785  
ATOM   1575  CA  GLN A 132      34.529 -17.534  25.966  
ATOM   1576  HA  GLN A 132      34.574 -16.492  26.252  
ATOM   1577  CB  GLN A 132      33.863 -18.319  27.136  
ATOM   1578  HB1 GLN A 132      33.639 -19.350  26.781  
ATOM   1579  HB2 GLN A 132      34.576 -18.407  27.989  
ATOM   1580  CG  GLN A 132      32.572 -17.650  27.678  
ATOM   1581  HG1 GLN A 132      32.830 -16.682  28.148  
ATOM   1582  HG2 GLN A 132      31.876 -17.437  26.843  
ATOM   1583  CD  GLN A 132      31.839 -18.509  28.716  
ATOM   1584  OE1 GLN A 132      32.328 -19.522  29.227  
ATOM   1585  NE2 GLN A 132      30.594 -18.098  29.047  
ATOM   1586 HE21 GLN A 132      30.265 -17.216  28.723  
ATOM   1587 HE22 GLN A 132      30.058 -18.671  29.675  
ATOM   1588  C   GLN A 132      35.980 -17.978  25.805  
ATOM   1589  O   GLN A 132      36.907 -17.319  26.276  
ATOM   1590  N   ASP A 133      36.227 -19.109  25.119  
ATOM   1591  HN  ASP A 133      35.465 -19.686  24.807  
ATOM   1592  CA  ASP A 133      37.563 -19.554  24.764  
ATOM   1593  HA  ASP A 133      38.171 -19.506  25.656  
ATOM   1594  CB  ASP A 133      37.525 -21.025  24.259  
ATOM   1595  HB1 ASP A 133      36.712 -21.140  23.512  
ATOM   1596  HB2 ASP A 133      38.488 -21.312  23.789  
ATOM   1597  CG  ASP A 133      37.300 -22.006  25.391  
ATOM   1598  OD1 ASP A 133      37.076 -23.214  25.107  
ATOM   1599  OD2 ASP A 133      37.428 -21.613  26.583  
ATOM   1600  C   ASP A 133      38.314 -18.650  23.785  
ATOM   1601  O   ASP A 133      39.509 -18.409  23.958  
ATOM   1602  N   MET A 134      37.655 -18.139  22.726  
ATOM   1603  HN  MET A 134      36.687 -18.356  22.575  
ATOM   1604  CA  MET A 134      38.366 -17.489  21.635  
ATOM   1605  HA  MET A 134      39.419 -17.731  21.687  
ATOM   1606  CB  MET A 134      37.845 -18.048  20.284  
ATOM   1607  HB1 MET A 134      36.748 -17.873  20.225  
ATOM   1608  HB2 MET A 134      38.315 -17.504  19.434  
ATOM   1609  CG  MET A 134      38.117 -19.558  20.090  
ATOM   1610  HG1 MET A 134      37.662 -20.125  20.931  
ATOM   1611  HG2 MET A 134      37.582 -19.883  19.172  
ATOM   1612  SD  MET A 134      39.873 -19.996  19.895  
ATOM   1613  CE  MET A 134      40.022 -21.127  21.306  
ATOM   1614  HE1 MET A 134      41.007 -21.645  21.299  
ATOM   1615  HE2 MET A 134      39.939 -20.578  22.267  
ATOM   1616  HE3 MET A 134      39.235 -21.910  21.289  
ATOM   1617  C   MET A 134      38.311 -15.962  21.627  
ATOM   1618  O   MET A 134      39.240 -15.322  21.135  
ATOM   1619  N   MET A 135      37.261 -15.328  22.185  
ATOM   1620  HN  MET A 135      36.492 -15.852  22.559  
ATOM   1621  CA  MET A 135      37.128 -13.875  22.227  
ATOM   1622  HA  MET A 135      37.972 -13.409  21.739  
ATOM   1623  CB  MET A 135      35.832 -13.385  21.518  
ATOM   1624  HB1 MET A 135      34.947 -13.893  21.962  
ATOM   1625  HB2 MET A 135      35.712 -12.292  21.708  
ATOM   1626  CG  MET A 135      35.814 -13.564  19.982  
ATOM   1627  HG1 MET A 135      35.036 -12.880  19.575  
ATOM   1628  HG2 MET A 135      36.789 -13.214  19.575  
ATOM   1629  SD  MET A 135      35.457 -15.249  19.388  
ATOM   1630  CE  MET A 135      35.634 -14.819  17.633  
ATOM   1631  HE1 MET A 135      34.876 -14.067  17.324  
ATOM   1632  HE2 MET A 135      36.639 -14.391  17.427  
ATOM   1633  HE3 MET A 135      35.513 -15.713  16.987  
ATOM   1634  C   MET A 135      37.123 -13.342  23.654  
ATOM   1635  O   MET A 135      37.538 -12.211  23.918  
ATOM   1636  N   GLY A 136      36.693 -14.180  24.616  
ATOM   1637  HN  GLY A 136      36.329 -15.069  24.334  
ATOM   1638  CA  GLY A 136      36.585 -13.861  26.032  
ATOM   1639  HA1 GLY A 136      37.533 -13.469  26.361  
ATOM   1640  HA2 GLY A 136      36.327 -14.779  26.536  
ATOM   1641  C   GLY A 136      35.523 -12.854  26.391  
ATOM   1642  O   GLY A 136      34.910 -12.203  25.550  
ATOM   1643  N   HSD A 137      35.253 -12.709  27.693  
ATOM   1644  HN  HSD A 137      35.781 -13.210  28.385  
ATOM   1645  CA  HSD A 137      34.087 -11.985  28.155  
ATOM   1646  HA  HSD A 137      33.918 -11.132  27.509  
ATOM   1647  CB  HSD A 137      32.833 -12.905  28.160  
ATOM   1648  HB1 HSD A 137      31.923 -12.276  28.260  
ATOM   1649  HB2 HSD A 137      32.769 -13.406  27.170  
ATOM   1650  ND1 HSD A 137      33.799 -14.778  29.661  
ATOM   1651  HD1 HSD A 137      34.776 -14.718  29.405  
ATOM   1652  CG  HSD A 137      32.761 -13.974  29.231  
ATOM   1653  CE1 HSD A 137      33.296 -15.615  30.600  
ATOM   1654  HE1 HSD A 137      33.903 -16.364  31.117  
ATOM   1655  NE2 HSD A 137      32.009 -15.405  30.804  
ATOM   1656  CD2 HSD A 137      31.677 -14.366  29.953  
ATOM   1657  HD2 HSD A 137      30.671 -13.974  29.944  
ATOM   1658  C   HSD A 137      34.325 -11.439  29.545  
ATOM   1659  O   HSD A 137      35.245 -11.854  30.248  
ATOM   1660  N   GLY A 138      33.492 -10.471  29.979  
ATOM   1661  HN  GLY A 138      32.728 -10.176  29.392  
ATOM   1662  CA  GLY A 138      33.559  -9.864  31.304  
ATOM   1663  HA1 GLY A 138      33.549 -10.654  32.042  
ATOM   1664  HA2 GLY A 138      32.707  -9.208  31.393  
ATOM   1665  C   GLY A 138      34.776  -9.018  31.571  
ATOM   1666  O   GLY A 138      35.260  -8.961  32.700  
ATOM   1667  N   SER A 139      35.306  -8.328  30.550  
ATOM   1668  HN  SER A 139      34.905  -8.400  29.631  
ATOM   1669  CA  SER A 139      36.418  -7.401  30.695  
ATOM   1670  HA  SER A 139      36.916  -7.582  31.638  
ATOM   1671  CB  SER A 139      37.453  -7.529  29.536  
ATOM   1672  HB1 SER A 139      37.271  -8.507  29.031  
ATOM   1673  HB2 SER A 139      37.320  -6.746  28.757  
ATOM   1674  OG  SER A 139      38.805  -7.548  30.017  
ATOM   1675  HG1 SER A 139      38.947  -6.747  30.572  
ATOM   1676  C   SER A 139      35.861  -5.985  30.732  
ATOM   1677  O   SER A 139      34.728  -5.728  30.327  
ATOM   1678  N   ASP A 140      36.644  -5.024  31.253  
ATOM   1679  HN  ASP A 140      37.576  -5.243  31.553  
ATOM   1680  CA  ASP A 140      36.270  -3.633  31.409  
ATOM   1681  HA  ASP A 140      35.281  -3.620  31.850  
ATOM   1682  CB  ASP A 140      37.280  -2.972  32.392  
ATOM   1683  HB1 ASP A 140      37.498  -3.708  33.196  
ATOM   1684  HB2 ASP A 140      38.231  -2.741  31.870  
ATOM   1685  CG  ASP A 140      36.781  -1.721  33.084  
ATOM   1686  OD1 ASP A 140      35.662  -1.229  32.797  
ATOM   1687  OD2 ASP A 140      37.534  -1.206  33.953  
ATOM   1688  C   ASP A 140      36.168  -2.902  30.062  
ATOM   1689  O   ASP A 140      36.547  -3.415  29.012  
ATOM   1690  N   TYR A 141      35.592  -1.692  30.061  
ATOM   1691  HN  TYR A 141      35.344  -1.282  30.944  
ATOM   1692  CA  TYR A 141      35.273  -0.985  28.839  
ATOM   1693  HA  TYR A 141      36.118  -1.076  28.170  
ATOM   1694  CB  TYR A 141      33.988  -1.553  28.145  
ATOM   1695  HB1 TYR A 141      33.836  -1.074  27.154  
ATOM   1696  HB2 TYR A 141      34.121  -2.644  27.973  
ATOM   1697  CG  TYR A 141      32.744  -1.356  28.985  
ATOM   1698  CD1 TYR A 141      31.850  -0.300  28.724  
ATOM   1699  HD1 TYR A 141      32.038   0.370  27.898  
ATOM   1700  CE1 TYR A 141      30.726  -0.099  29.539  
ATOM   1701  HE1 TYR A 141      30.050   0.721  29.343  
ATOM   1702  CZ  TYR A 141      30.484  -0.957  30.618  
ATOM   1703  OH  TYR A 141      29.354  -0.764  31.435  
ATOM   1704  HH  TYR A 141      29.469  -1.316  32.237  
ATOM   1705  CD2 TYR A 141      32.469  -2.226  30.052  
ATOM   1706  HD2 TYR A 141      33.137  -3.049  30.259  
ATOM   1707  CE2 TYR A 141      31.357  -2.017  30.873  
ATOM   1708  HE2 TYR A 141      31.186  -2.681  31.703  
ATOM   1709  C   TYR A 141      35.089   0.498  29.119  
ATOM   1710  O   TYR A 141      34.947   0.935  30.264  
ATOM   1711  N   SER A 142      35.060   1.304  28.044  
ATOM   1712  HN  SER A 142      35.317   0.920  27.147  
ATOM   1713  CA  SER A 142      34.587   2.677  28.051  
ATOM   1714  HA  SER A 142      34.105   2.904  28.989  
ATOM   1715  CB  SER A 142      35.729   3.696  27.821  
ATOM   1716  HB1 SER A 142      36.448   3.640  28.668  
ATOM   1717  HB2 SER A 142      36.275   3.388  26.903  
ATOM   1718  OG  SER A 142      35.262   5.042  27.682  
ATOM   1719  HG1 SER A 142      35.901   5.479  27.075  
ATOM   1720  C   SER A 142      33.551   2.861  26.961  
ATOM   1721  O   SER A 142      33.800   2.592  25.787  
ATOM   1722  N   LEU A 143      32.350   3.356  27.317  
ATOM   1723  HN  LEU A 143      32.138   3.529  28.289  
ATOM   1724  CA  LEU A 143      31.276   3.651  26.388  
ATOM   1725  HA  LEU A 143      31.065   2.735  25.856  
ATOM   1726  CB  LEU A 143      29.997   4.074  27.155  
ATOM   1727  HB1 LEU A 143      29.735   3.250  27.857  
ATOM   1728  HB2 LEU A 143      30.229   4.965  27.779  
ATOM   1729  CG  LEU A 143      28.754   4.380  26.287  
ATOM   1730  HG  LEU A 143      28.987   5.241  25.616  
ATOM   1731  CD1 LEU A 143      28.345   3.186  25.409  
ATOM   1732 HD11 LEU A 143      27.432   3.432  24.826  
ATOM   1733 HD12 LEU A 143      29.150   2.922  24.692  
ATOM   1734 HD13 LEU A 143      28.127   2.298  26.041  
ATOM   1735  CD2 LEU A 143      27.573   4.796  27.177  
ATOM   1736 HD21 LEU A 143      26.692   5.061  26.555  
ATOM   1737 HD22 LEU A 143      27.288   3.958  27.850  
ATOM   1738 HD23 LEU A 143      27.845   5.672  27.801  
ATOM   1739  C   LEU A 143      31.657   4.683  25.333  
ATOM   1740  O   LEU A 143      31.286   4.564  24.171  
ATOM   1741  N   SER A 144      32.448   5.716  25.696  
ATOM   1742  HN  SER A 144      32.780   5.766  26.636  
ATOM   1743  CA  SER A 144      32.937   6.715  24.745  
ATOM   1744  HA  SER A 144      32.085   7.193  24.284  
ATOM   1745  CB  SER A 144      33.779   7.790  25.479  
ATOM   1746  HB1 SER A 144      33.148   8.219  26.283  
ATOM   1747  HB2 SER A 144      34.662   7.328  25.972  
ATOM   1748  OG  SER A 144      34.203   8.849  24.622  
ATOM   1749  HG1 SER A 144      35.081   8.601  24.268  
ATOM   1750  C   SER A 144      33.775   6.118  23.623  
ATOM   1751  O   SER A 144      33.548   6.375  22.441  
ATOM   1752  N   GLU A 145      34.719   5.227  23.976  
ATOM   1753  HN  GLU A 145      34.945   5.088  24.938  
ATOM   1754  CA  GLU A 145      35.487   4.430  23.046  
ATOM   1755  HA  GLU A 145      35.967   5.111  22.356  
ATOM   1756  CB  GLU A 145      36.605   3.656  23.797  
ATOM   1757  HB1 GLU A 145      36.187   3.106  24.664  
ATOM   1758  HB2 GLU A 145      37.017   2.884  23.106  
ATOM   1759  CG  GLU A 145      37.818   4.544  24.205  
ATOM   1760  HG1 GLU A 145      38.726   3.899  24.195  
ATOM   1761  HG2 GLU A 145      37.979   5.341  23.452  
ATOM   1762  CD  GLU A 145      37.734   5.177  25.583  
ATOM   1763  OE1 GLU A 145      36.863   6.052  25.836  
ATOM   1764  OE2 GLU A 145      38.542   4.795  26.470  
ATOM   1765  C   GLU A 145      34.634   3.505  22.178  
ATOM   1766  O   GLU A 145      34.824   3.419  20.967  
ATOM   1767  N   VAL A 146      33.629   2.824  22.767  
ATOM   1768  HN  VAL A 146      33.526   2.861  23.762  
ATOM   1769  CA  VAL A 146      32.656   2.014  22.037  
ATOM   1770  HA  VAL A 146      33.195   1.275  21.464  
ATOM   1771  CB  VAL A 146      31.735   1.282  23.014  
ATOM   1772  HB  VAL A 146      31.312   2.015  23.738  
ATOM   1773  CG1 VAL A 146      30.570   0.571  22.300  
ATOM   1774 HG11 VAL A 146      30.951  -0.093  21.496  
ATOM   1775 HG12 VAL A 146      30.012  -0.053  23.031  
ATOM   1776 HG13 VAL A 146      29.851   1.292  21.858  
ATOM   1777  CG2 VAL A 146      32.556   0.239  23.793  
ATOM   1778 HG21 VAL A 146      33.445   0.683  24.284  
ATOM   1779 HG22 VAL A 146      31.925  -0.226  24.580  
ATOM   1780 HG23 VAL A 146      32.902  -0.559  23.103  
ATOM   1781  C   VAL A 146      31.835   2.805  21.021  
ATOM   1782  O   VAL A 146      31.685   2.409  19.864  
ATOM   1783  N   LEU A 147      31.314   3.982  21.415  
ATOM   1784  HN  LEU A 147      31.404   4.268  22.375  
ATOM   1785  CA  LEU A 147      30.631   4.910  20.532  
ATOM   1786  HA  LEU A 147      29.861   4.353  20.018  
ATOM   1787  CB  LEU A 147      29.958   6.056  21.327  
ATOM   1788  HB1 LEU A 147      30.733   6.538  21.964  
ATOM   1789  HB2 LEU A 147      29.566   6.822  20.624  
ATOM   1790  CG  LEU A 147      28.788   5.618  22.240  
ATOM   1791  HG  LEU A 147      29.170   4.861  22.964  
ATOM   1792  CD1 LEU A 147      28.273   6.814  23.058  
ATOM   1793 HD11 LEU A 147      27.463   6.493  23.746  
ATOM   1794 HD12 LEU A 147      29.095   7.252  23.663  
ATOM   1795 HD13 LEU A 147      27.873   7.603  22.386  
ATOM   1796  CD2 LEU A 147      27.633   4.956  21.466  
ATOM   1797 HD21 LEU A 147      27.972   4.027  20.964  
ATOM   1798 HD22 LEU A 147      26.814   4.685  22.166  
ATOM   1799 HD23 LEU A 147      27.225   5.646  20.700  
ATOM   1800  C   LEU A 147      31.515   5.462  19.421  
ATOM   1801  O   LEU A 147      31.083   5.569  18.276  
ATOM   1802  N   TRP A 148      32.790   5.790  19.717  
ATOM   1803  HN  TRP A 148      33.100   5.763  20.672  
ATOM   1804  CA  TRP A 148      33.791   6.165  18.728  
ATOM   1805  HA  TRP A 148      33.409   7.013  18.176  
ATOM   1806  CB  TRP A 148      35.091   6.591  19.479  
ATOM   1807  HB1 TRP A 148      34.763   7.321  20.252  
ATOM   1808  HB2 TRP A 148      35.486   5.712  20.031  
ATOM   1809  CG  TRP A 148      36.229   7.223  18.724  
ATOM   1810  CD1 TRP A 148      36.607   7.096  17.409  
ATOM   1811  HD1 TRP A 148      36.060   6.546  16.660  
ATOM   1812  NE1 TRP A 148      37.747   7.832  17.174  
ATOM   1813  HE1 TRP A 148      38.207   7.991  16.315  
ATOM   1814  CE2 TRP A 148      38.126   8.452  18.321  
ATOM   1815  CD2 TRP A 148      37.199   8.100  19.329  
ATOM   1816  CE3 TRP A 148      37.366   8.612  20.618  
ATOM   1817  HE3 TRP A 148      36.688   8.346  21.416  
ATOM   1818  CZ3 TRP A 148      38.449   9.460  20.869  
ATOM   1819  HZ3 TRP A 148      38.611   9.846  21.868  
ATOM   1820  CZ2 TRP A 148      39.191   9.297  18.569  
ATOM   1821  HZ2 TRP A 148      39.882   9.557  17.785  
ATOM   1822  CH2 TRP A 148      39.347   9.799  19.862  
ATOM   1823  HH2 TRP A 148      40.182  10.452  20.091  
ATOM   1824  C   TRP A 148      34.042   5.049  17.706  
ATOM   1825  O   TRP A 148      34.048   5.287  16.500  
ATOM   1826  N   VAL A 149      34.179   3.778  18.142  
ATOM   1827  HN  VAL A 149      34.235   3.585  19.126  
ATOM   1828  CA  VAL A 149      34.256   2.630  17.240  
ATOM   1829  HA  VAL A 149      35.070   2.813  16.551  
ATOM   1830  CB  VAL A 149      34.589   1.336  17.989  
ATOM   1831  HB  VAL A 149      33.902   1.227  18.860  
ATOM   1832  CG1 VAL A 149      34.449   0.089  17.086  
ATOM   1833 HG11 VAL A 149      35.047   0.214  16.158  
ATOM   1834 HG12 VAL A 149      34.823  -0.810  17.618  
ATOM   1835 HG13 VAL A 149      33.392  -0.101  16.804  
ATOM   1836  CG2 VAL A 149      36.039   1.434  18.505  
ATOM   1837 HG21 VAL A 149      36.748   1.533  17.655  
ATOM   1838 HG22 VAL A 149      36.176   2.310  19.171  
ATOM   1839 HG23 VAL A 149      36.310   0.521  19.077  
ATOM   1840  C   VAL A 149      33.012   2.479  16.363  
ATOM   1841  O   VAL A 149      33.102   2.290  15.153  
ATOM   1842  N   CYS A 150      31.798   2.637  16.931  
ATOM   1843  HN  CYS A 150      31.734   2.755  17.925  
ATOM   1844  CA  CYS A 150      30.558   2.668  16.161  
ATOM   1845  HA  CYS A 150      30.506   1.748  15.595  
ATOM   1846  CB  CYS A 150      29.317   2.743  17.090  
ATOM   1847  HB1 CYS A 150      29.373   3.667  17.705  
ATOM   1848  HB2 CYS A 150      28.402   2.819  16.462  
ATOM   1849  SG  CYS A 150      29.160   1.280  18.170  
ATOM   1850  HG1 CYS A 150      30.211   1.567  18.936  
ATOM   1851  C   CYS A 150      30.494   3.799  15.130  
ATOM   1852  O   CYS A 150      30.108   3.597  13.980  
ATOM   1853  N   ALA A 151      30.927   5.019  15.506  
ATOM   1854  HN  ALA A 151      31.190   5.182  16.462  
ATOM   1855  CA  ALA A 151      31.085   6.150  14.612  
ATOM   1856  HA  ALA A 151      30.129   6.336  14.146  
ATOM   1857  CB  ALA A 151      31.488   7.400  15.418  
ATOM   1858  HB1 ALA A 151      32.473   7.255  15.910  
ATOM   1859  HB2 ALA A 151      31.550   8.296  14.765  
ATOM   1860  HB3 ALA A 151      30.737   7.600  16.211  
ATOM   1861  C   ALA A 151      32.077   5.891  13.478  
ATOM   1862  O   ALA A 151      31.819   6.242  12.325  
ATOM   1863  N   ASN A 152      33.213   5.221  13.778  
ATOM   1864  HN  ASN A 152      33.418   5.029  14.743  
ATOM   1865  CA  ASN A 152      34.174   4.738  12.797  
ATOM   1866  HA  ASN A 152      34.489   5.593  12.217  
ATOM   1867  CB  ASN A 152      35.417   4.070  13.449  
ATOM   1868  HB1 ASN A 152      35.105   3.275  14.154  
ATOM   1869  HB2 ASN A 152      36.065   3.610  12.672  
ATOM   1870  CG  ASN A 152      36.271   5.098  14.178  
ATOM   1871  OD1 ASN A 152      36.166   6.307  13.954  
ATOM   1872  ND2 ASN A 152      37.156   4.620  15.078  
ATOM   1873 HD21 ASN A 152      37.727   5.265  15.577  
ATOM   1874 HD22 ASN A 152      37.236   3.624  15.208  
ATOM   1875  C   ASN A 152      33.577   3.760  11.793  
ATOM   1876  O   ASN A 152      33.831   3.874  10.595  
ATOM   1877  N   LEU A 153      32.738   2.800  12.228  
ATOM   1878  HN  LEU A 153      32.587   2.667  13.211  
ATOM   1879  CA  LEU A 153      32.050   1.897  11.318  
ATOM   1880  HA  LEU A 153      32.806   1.413  10.716  
ATOM   1881  CB  LEU A 153      31.240   0.811  12.070  
ATOM   1882  HB1 LEU A 153      30.513   1.306  12.749  
ATOM   1883  HB2 LEU A 153      30.662   0.202  11.339  
ATOM   1884  CG  LEU A 153      32.092  -0.175  12.895  
ATOM   1885  HG  LEU A 153      32.600   0.387  13.711  
ATOM   1886  CD1 LEU A 153      31.193  -1.236  13.544  
ATOM   1887 HD11 LEU A 153      30.681  -1.839  12.764  
ATOM   1888 HD12 LEU A 153      31.806  -1.919  14.168  
ATOM   1889 HD13 LEU A 153      30.426  -0.758  14.188  
ATOM   1890  CD2 LEU A 153      33.183  -0.858  12.059  
ATOM   1891 HD21 LEU A 153      33.756  -1.570  12.689  
ATOM   1892 HD22 LEU A 153      32.736  -1.418  11.211  
ATOM   1893 HD23 LEU A 153      33.908  -0.120  11.659  
ATOM   1894  C   LEU A 153      31.145   2.600  10.316  
ATOM   1895  O   LEU A 153      31.176   2.280   9.127  
ATOM   1896  N   PHE A 154      30.363   3.612  10.755  
ATOM   1897  HN  PHE A 154      30.317   3.816  11.734  
ATOM   1898  CA  PHE A 154      29.598   4.469   9.858  
ATOM   1899  HA  PHE A 154      28.963   3.829   9.262  
ATOM   1900  CB  PHE A 154      28.712   5.490  10.627  
ATOM   1901  HB1 PHE A 154      29.343   6.077  11.328  
ATOM   1902  HB2 PHE A 154      28.225   6.200   9.923  
ATOM   1903  CG  PHE A 154      27.599   4.831  11.399  
ATOM   1904  CD1 PHE A 154      27.476   5.043  12.782  
ATOM   1905  HD1 PHE A 154      28.217   5.632  13.298  
ATOM   1906  CE1 PHE A 154      26.408   4.496  13.500  
ATOM   1907  HE1 PHE A 154      26.340   4.653  14.565  
ATOM   1908  CZ  PHE A 154      25.440   3.733  12.839  
ATOM   1909  HZ  PHE A 154      24.628   3.293  13.397  
ATOM   1910  CD2 PHE A 154      26.611   4.075  10.743  
ATOM   1911  HD2 PHE A 154      26.666   3.926   9.676  
ATOM   1912  CE2 PHE A 154      25.543   3.518  11.460  
ATOM   1913  HE2 PHE A 154      24.799   2.925  10.948  
ATOM   1914  C   PHE A 154      30.442   5.246   8.851  
ATOM   1915  O   PHE A 154      30.109   5.307   7.669  
ATOM   1916  N   SER A 155      31.574   5.845   9.275  
ATOM   1917  HN  SER A 155      31.847   5.803  10.239  
ATOM   1918  CA  SER A 155      32.415   6.664   8.404  
ATOM   1919  HA  SER A 155      31.764   7.225   7.747  
ATOM   1920  CB  SER A 155      33.245   7.717   9.184  
ATOM   1921  HB1 SER A 155      33.943   8.271   8.518  
ATOM   1922  HB2 SER A 155      32.529   8.465   9.598  
ATOM   1923  OG  SER A 155      33.956   7.142  10.278  
ATOM   1924  HG1 SER A 155      34.675   6.593   9.906  
ATOM   1925  C   SER A 155      33.332   5.880   7.481  
ATOM   1926  O   SER A 155      33.848   6.416   6.501  
ATOM   1927  N   ASP A 156      33.553   4.573   7.738  
ATOM   1928  HN  ASP A 156      33.228   4.169   8.595  
ATOM   1929  CA  ASP A 156      34.190   3.668   6.794  
ATOM   1930  HA  ASP A 156      35.128   4.111   6.492  
ATOM   1931  CB  ASP A 156      34.445   2.272   7.422  
ATOM   1932  HB1 ASP A 156      33.599   1.992   8.082  
ATOM   1933  HB2 ASP A 156      34.532   1.496   6.628  
ATOM   1934  CG  ASP A 156      35.732   2.204   8.215  
ATOM   1935  OD1 ASP A 156      36.047   1.076   8.685  
ATOM   1936  OD2 ASP A 156      36.463   3.217   8.362  
ATOM   1937  C   ASP A 156      33.408   3.516   5.492  
ATOM   1938  O   ASP A 156      33.994   3.480   4.408  
ATOM   1939  N   VAL A 157      32.064   3.447   5.569  
ATOM   1940  HN  VAL A 157      31.615   3.470   6.458  
ATOM   1941  CA  VAL A 157      31.186   3.410   4.408  
ATOM   1942  HA  VAL A 157      31.498   2.576   3.794  
ATOM   1943  CB  VAL A 157      29.730   3.177   4.810  
ATOM   1944  HB  VAL A 157      29.407   3.975   5.519  
ATOM   1945  CG1 VAL A 157      28.787   3.197   3.589  
ATOM   1946 HG11 VAL A 157      28.696   4.219   3.163  
ATOM   1947 HG12 VAL A 157      29.145   2.497   2.806  
ATOM   1948 HG13 VAL A 157      27.769   2.878   3.896  
ATOM   1949  CG2 VAL A 157      29.623   1.818   5.529  
ATOM   1950 HG21 VAL A 157      28.566   1.612   5.800  
ATOM   1951 HG22 VAL A 157      29.976   0.998   4.868  
ATOM   1952 HG23 VAL A 157      30.226   1.799   6.460  
ATOM   1953  C   VAL A 157      31.317   4.670   3.559  
ATOM   1954  O   VAL A 157      31.242   5.796   4.054  
ATOM   1955  N   GLN A 158      31.534   4.518   2.239  
ATOM   1956  HN  GLN A 158      31.581   3.603   1.825  
ATOM   1957  CA  GLN A 158      31.767   5.639   1.349  
ATOM   1958  HA  GLN A 158      32.172   6.480   1.896  
ATOM   1959  CB  GLN A 158      32.766   5.206   0.246  
ATOM   1960  HB1 GLN A 158      32.322   4.375  -0.344  
ATOM   1961  HB2 GLN A 158      32.926   6.054  -0.458  
ATOM   1962  CG  GLN A 158      34.138   4.734   0.788  
ATOM   1963  HG1 GLN A 158      34.022   3.833   1.424  
ATOM   1964  HG2 GLN A 158      34.797   4.458  -0.061  
ATOM   1965  CD  GLN A 158      34.837   5.846   1.569  
ATOM   1966  OE1 GLN A 158      35.254   6.847   0.976  
ATOM   1967  NE2 GLN A 158      34.962   5.705   2.906  
ATOM   1968 HE21 GLN A 158      34.568   4.903   3.362  
ATOM   1969 HE22 GLN A 158      35.477   6.387   3.419  
ATOM   1970  C   GLN A 158      30.476   6.108   0.702  
ATOM   1971  O   GLN A 158      30.352   7.254   0.277  
ATOM   1972  N   PHE A 159      29.460   5.228   0.661  
ATOM   1973  HN  PHE A 159      29.613   4.309   1.009  
ATOM   1974  CA  PHE A 159      28.119   5.493   0.170  
ATOM   1975  HA  PHE A 159      28.219   5.870  -0.839  
ATOM   1976  CB  PHE A 159      27.254   4.197   0.160  
ATOM   1977  HB1 PHE A 159      27.002   3.912   1.206  
ATOM   1978  HB2 PHE A 159      26.309   4.367  -0.398  
ATOM   1979  CG  PHE A 159      27.964   3.035  -0.496  
ATOM   1980  CD1 PHE A 159      28.613   3.180  -1.736  
ATOM   1981  HD1 PHE A 159      28.617   4.139  -2.235  
ATOM   1982  CE1 PHE A 159      29.264   2.094  -2.337  
ATOM   1983  HE1 PHE A 159      29.768   2.224  -3.284  
ATOM   1984  CZ  PHE A 159      29.259   0.842  -1.711  
ATOM   1985  HZ  PHE A 159      29.757   0.001  -2.175  
ATOM   1986  CD2 PHE A 159      27.960   1.767   0.115  
ATOM   1987  HD2 PHE A 159      27.454   1.628   1.059  
ATOM   1988  CE2 PHE A 159      28.601   0.676  -0.486  
ATOM   1989  HE2 PHE A 159      28.594  -0.292  -0.002  
ATOM   1990  C   PHE A 159      27.393   6.571   0.974  
ATOM   1991  O   PHE A 159      27.655   6.762   2.162  
ATOM   1992  N   LYS A 160      26.476   7.334   0.343  
ATOM   1993  HN  LYS A 160      26.297   7.188  -0.637  
ATOM   1994  CA  LYS A 160      25.582   8.235   1.057  
ATOM   1995  HA  LYS A 160      26.204   8.836   1.709  
ATOM   1996  CB  LYS A 160      24.820   9.240   0.147  
ATOM   1997  HB1 LYS A 160      24.289   8.694  -0.662  
ATOM   1998  HB2 LYS A 160      24.046   9.756   0.764  
ATOM   1999  CG  LYS A 160      25.692  10.363  -0.452  
ATOM   2000  HG1 LYS A 160      25.023  11.229  -0.676  
ATOM   2001  HG2 LYS A 160      26.424  10.706   0.312  
ATOM   2002  CD  LYS A 160      26.401   9.980  -1.764  
ATOM   2003  HD1 LYS A 160      27.065   9.102  -1.613  
ATOM   2004  HD2 LYS A 160      25.616   9.666  -2.492  
ATOM   2005  CE  LYS A 160      27.188  11.135  -2.401  
ATOM   2006  HE1 LYS A 160      27.450  10.890  -3.455  
ATOM   2007  HE2 LYS A 160      26.588  12.070  -2.391  
ATOM   2008  NZ  LYS A 160      28.446  11.376  -1.676  
ATOM   2009  HZ1 LYS A 160      29.079  10.548  -1.807  
ATOM   2010  HZ2 LYS A 160      28.913  12.246  -2.042  
ATOM   2011  HZ3 LYS A 160      28.303  11.480  -0.642  
ATOM   2012  C   LYS A 160      24.599   7.519   1.985  
ATOM   2013  O   LYS A 160      23.977   6.518   1.623  
ATOM   2014  N   MET A 161      24.421   8.043   3.209  
ATOM   2015  HN  MET A 161      24.869   8.910   3.461  
ATOM   2016  CA  MET A 161      23.689   7.390   4.274  
ATOM   2017  HA  MET A 161      23.387   6.396   3.972  
ATOM   2018  CB  MET A 161      24.557   7.293   5.559  
ATOM   2019  HB1 MET A 161      24.802   8.324   5.905  
ATOM   2020  HB2 MET A 161      23.980   6.792   6.368  
ATOM   2021  CG  MET A 161      25.890   6.541   5.363  
ATOM   2022  HG1 MET A 161      26.473   7.024   4.548  
ATOM   2023  HG2 MET A 161      26.500   6.672   6.285  
ATOM   2024  SD  MET A 161      25.693   4.769   5.000  
ATOM   2025  CE  MET A 161      26.409   4.192   6.564  
ATOM   2026  HE1 MET A 161      27.458   4.541   6.678  
ATOM   2027  HE2 MET A 161      25.826   4.569   7.431  
ATOM   2028  HE3 MET A 161      26.411   3.083   6.611  
ATOM   2029  C   MET A 161      22.442   8.193   4.592  
ATOM   2030  O   MET A 161      22.496   9.395   4.841  
ATOM   2031  N   SER A 162      21.260   7.550   4.584  
ATOM   2032  HN  SER A 162      21.221   6.570   4.361  
ATOM   2033  CA  SER A 162      20.013   8.218   4.934  
ATOM   2034  HA  SER A 162      20.102   9.283   4.772  
ATOM   2035  CB  SER A 162      18.800   7.699   4.116  
ATOM   2036  HB1 SER A 162      18.745   6.589   4.200  
ATOM   2037  HB2 SER A 162      17.846   8.128   4.499  
ATOM   2038  OG  SER A 162      18.919   8.059   2.741  
ATOM   2039  HG1 SER A 162      18.994   9.044   2.727  
ATOM   2040  C   SER A 162      19.659   8.036   6.388  
ATOM   2041  O   SER A 162      19.001   8.891   6.983  
ATOM   2042  N   HSD A 163      20.086   6.921   7.007  
ATOM   2043  HN  HSD A 163      20.633   6.246   6.514  
ATOM   2044  CA  HSD A 163      19.766   6.628   8.390  
ATOM   2045  HA  HSD A 163      19.604   7.551   8.931  
ATOM   2046  CB  HSD A 163      18.504   5.733   8.490  
ATOM   2047  HB1 HSD A 163      17.674   6.234   7.953  
ATOM   2048  HB2 HSD A 163      18.685   4.769   7.963  
ATOM   2049  ND1 HSD A 163      17.808   4.221  10.419  
ATOM   2050  HD1 HSD A 163      18.047   3.328  10.008  
ATOM   2051  CG  HSD A 163      18.025   5.476   9.894  
ATOM   2052  CE1 HSD A 163      17.243   4.383  11.635  
ATOM   2053  HE1 HSD A 163      16.948   3.540  12.267  
ATOM   2054  NE2 HSD A 163      17.082   5.659  11.933  
ATOM   2055  CD2 HSD A 163      17.570   6.350  10.833  
ATOM   2056  HD2 HSD A 163      17.531   7.432  10.803  
ATOM   2057  C   HSD A 163      20.930   5.919   9.045  
ATOM   2058  O   HSD A 163      21.456   4.946   8.501  
ATOM   2059  N   LYS A 164      21.362   6.401  10.226  
ATOM   2060  HN  LYS A 164      20.946   7.227  10.616  
ATOM   2061  CA  LYS A 164      22.450   5.822  10.994  
ATOM   2062  HA  LYS A 164      22.721   4.859  10.583  
ATOM   2063  CB  LYS A 164      23.703   6.737  10.974  
ATOM   2064  HB1 LYS A 164      23.402   7.728  11.377  
ATOM   2065  HB2 LYS A 164      24.489   6.320  11.642  
ATOM   2066  CG  LYS A 164      24.302   6.900   9.564  
ATOM   2067  HG1 LYS A 164      24.664   5.908   9.210  
ATOM   2068  HG2 LYS A 164      23.505   7.231   8.860  
ATOM   2069  CD  LYS A 164      25.452   7.920   9.477  
ATOM   2070  HD1 LYS A 164      26.306   7.570  10.099  
ATOM   2071  HD2 LYS A 164      25.794   7.952   8.416  
ATOM   2072  CE  LYS A 164      25.038   9.326   9.929  
ATOM   2073  HE1 LYS A 164      24.062   9.603   9.478  
ATOM   2074  HE2 LYS A 164      24.939   9.367  11.035  
ATOM   2075  NZ  LYS A 164      26.030  10.331   9.521  
ATOM   2076  HZ1 LYS A 164      25.898  11.197  10.095  
ATOM   2077  HZ2 LYS A 164      27.012   9.972   9.655  
ATOM   2078  HZ3 LYS A 164      25.910  10.560   8.502  
ATOM   2079  C   LYS A 164      21.987   5.577  12.423  
ATOM   2080  O   LYS A 164      21.668   6.499  13.174  
ATOM   2081  N   ARG A 165      21.917   4.299  12.831  
ATOM   2082  HN  ARG A 165      22.197   3.554  12.228  
ATOM   2083  CA  ARG A 165      21.236   3.910  14.047  
ATOM   2084  HA  ARG A 165      21.159   4.750  14.724  
ATOM   2085  CB  ARG A 165      19.823   3.400  13.660  
ATOM   2086  HB1 ARG A 165      19.342   4.211  13.072  
ATOM   2087  HB2 ARG A 165      19.949   2.544  12.958  
ATOM   2088  CG  ARG A 165      18.880   2.963  14.803  
ATOM   2089  HG1 ARG A 165      17.980   2.490  14.343  
ATOM   2090  HG2 ARG A 165      19.376   2.174  15.410  
ATOM   2091  CD  ARG A 165      18.387   4.066  15.759  
ATOM   2092  HD1 ARG A 165      17.713   3.593  16.510  
ATOM   2093  HD2 ARG A 165      19.226   4.567  16.287  
ATOM   2094  NE  ARG A 165      17.635   5.078  14.950  
ATOM   2095  HE  ARG A 165      17.850   5.223  13.985  
ATOM   2096  CZ  ARG A 165      16.548   5.725  15.347  
ATOM   2097  NH1 ARG A 165      16.017   5.660  16.545  
ATOM   2098 HH11 ARG A 165      15.128   6.107  16.698  
ATOM   2099 HH12 ARG A 165      16.482   5.150  17.291  
ATOM   2100  NH2 ARG A 165      15.927   6.473  14.461  
ATOM   2101 HH21 ARG A 165      15.017   6.835  14.733  
ATOM   2102 HH22 ARG A 165      16.233   6.451  13.506  
ATOM   2103  C   ARG A 165      22.024   2.821  14.755  
ATOM   2104  O   ARG A 165      22.528   1.889  14.134  
ATOM   2105  N   ILE A 166      22.169   2.921  16.085  
ATOM   2106  HN  ILE A 166      21.814   3.724  16.575  
ATOM   2107  CA  ILE A 166      22.862   1.937  16.900  
ATOM   2108  HA  ILE A 166      23.245   1.140  16.280  
ATOM   2109  CB  ILE A 166      24.024   2.535  17.707  
ATOM   2110  HB  ILE A 166      23.609   3.259  18.446  
ATOM   2111  CG2 ILE A 166      24.767   1.406  18.465  
ATOM   2112 HG21 ILE A 166      24.105   0.893  19.192  
ATOM   2113 HG22 ILE A 166      25.158   0.651  17.750  
ATOM   2114 HG23 ILE A 166      25.625   1.813  19.038  
ATOM   2115  CG1 ILE A 166      25.002   3.344  16.813  
ATOM   2116 HG11 ILE A 166      25.541   2.643  16.138  
ATOM   2117 HG12 ILE A 166      24.433   4.053  16.172  
ATOM   2118  CD  ILE A 166      26.011   4.176  17.620  
ATOM   2119  HD1 ILE A 166      25.479   4.876  18.300  
ATOM   2120  HD2 ILE A 166      26.670   3.526  18.232  
ATOM   2121  HD3 ILE A 166      26.655   4.774  16.941  
ATOM   2122  C   ILE A 166      21.827   1.345  17.843  
ATOM   2123  O   ILE A 166      21.034   2.076  18.433  
ATOM   2124  N   MET A 167      21.787   0.009  18.004  
ATOM   2125  HN  MET A 167      22.411  -0.575  17.473  
ATOM   2126  CA  MET A 167      20.915  -0.656  18.959  
ATOM   2127  HA  MET A 167      20.360   0.086  19.517  
ATOM   2128  CB  MET A 167      19.866  -1.566  18.277  
ATOM   2129  HB1 MET A 167      20.380  -2.207  17.527  
ATOM   2130  HB2 MET A 167      19.387  -2.235  19.029  
ATOM   2131  CG  MET A 167      18.750  -0.753  17.597  
ATOM   2132  HG1 MET A 167      18.241  -0.142  18.374  
ATOM   2133  HG2 MET A 167      19.218  -0.041  16.882  
ATOM   2134  SD  MET A 167      17.516  -1.770  16.740  
ATOM   2135  CE  MET A 167      16.763  -0.351  15.898  
ATOM   2136  HE1 MET A 167      15.862  -0.661  15.324  
ATOM   2137  HE2 MET A 167      16.458   0.429  16.628  
ATOM   2138  HE3 MET A 167      17.474   0.115  15.183  
ATOM   2139  C   MET A 167      21.711  -1.429  19.991  
ATOM   2140  O   MET A 167      22.455  -2.355  19.670  
ATOM   2141  N   LEU A 168      21.579  -1.033  21.271  
ATOM   2142  HN  LEU A 168      20.978  -0.258  21.486  
ATOM   2143  CA  LEU A 168      22.392  -1.525  22.366  
ATOM   2144  HA  LEU A 168      23.273  -2.009  21.968  
ATOM   2145  CB  LEU A 168      22.870  -0.310  23.200  
ATOM   2146  HB1 LEU A 168      23.599   0.247  22.572  
ATOM   2147  HB2 LEU A 168      21.999   0.362  23.373  
ATOM   2148  CG  LEU A 168      23.525  -0.586  24.568  
ATOM   2149  HG  LEU A 168      22.769  -1.047  25.245  
ATOM   2150  CD1 LEU A 168      24.726  -1.533  24.478  
ATOM   2151 HD11 LEU A 168      25.135  -1.715  25.494  
ATOM   2152 HD12 LEU A 168      24.455  -2.515  24.040  
ATOM   2153 HD13 LEU A 168      25.531  -1.082  23.864  
ATOM   2154  CD2 LEU A 168      23.973   0.738  25.205  
ATOM   2155 HD21 LEU A 168      24.429   0.547  26.200  
ATOM   2156 HD22 LEU A 168      24.734   1.236  24.568  
ATOM   2157 HD23 LEU A 168      23.114   1.427  25.335  
ATOM   2158  C   LEU A 168      21.685  -2.560  23.232  
ATOM   2159  O   LEU A 168      20.699  -2.275  23.915  
ATOM   2160  N   PHE A 169      22.203  -3.804  23.234  
ATOM   2161  HN  PHE A 169      23.010  -3.999  22.664  
ATOM   2162  CA  PHE A 169      21.723  -4.913  24.037  
ATOM   2163  HA  PHE A 169      20.698  -4.731  24.325  
ATOM   2164  CB  PHE A 169      21.798  -6.269  23.279  
ATOM   2165  HB1 PHE A 169      22.843  -6.473  22.960  
ATOM   2166  HB2 PHE A 169      21.475  -7.108  23.933  
ATOM   2167  CG  PHE A 169      20.928  -6.273  22.047  
ATOM   2168  CD1 PHE A 169      21.423  -5.803  20.818  
ATOM   2169  HD1 PHE A 169      22.420  -5.390  20.767  
ATOM   2170  CE1 PHE A 169      20.642  -5.866  19.659  
ATOM   2171  HE1 PHE A 169      21.040  -5.499  18.726  
ATOM   2172  CZ  PHE A 169      19.355  -6.415  19.712  
ATOM   2173  HZ  PHE A 169      18.752  -6.468  18.816  
ATOM   2174  CD2 PHE A 169      19.638  -6.833  22.084  
ATOM   2175  HD2 PHE A 169      19.258  -7.230  23.014  
ATOM   2176  CE2 PHE A 169      18.853  -6.902  20.925  
ATOM   2177  HE2 PHE A 169      17.863  -7.334  20.963  
ATOM   2178  C   PHE A 169      22.547  -5.032  25.312  
ATOM   2179  O   PHE A 169      23.725  -5.382  25.285  
ATOM   2180  N   THR A 170      21.928  -4.738  26.470  
ATOM   2181  HN  THR A 170      20.972  -4.460  26.486  
ATOM   2182  CA  THR A 170      22.575  -4.769  27.776  
ATOM   2183  HA  THR A 170      23.216  -5.639  27.825  
ATOM   2184  CB  THR A 170      23.406  -3.513  28.089  
ATOM   2185  HB  THR A 170      24.193  -3.411  27.303  
ATOM   2186  OG1 THR A 170      24.043  -3.559  29.367  
ATOM   2187  HG1 THR A 170      24.799  -4.195  29.288  
ATOM   2188  CG2 THR A 170      22.529  -2.248  28.058  
ATOM   2189 HG21 THR A 170      23.168  -1.342  28.114  
ATOM   2190 HG22 THR A 170      21.955  -2.188  27.111  
ATOM   2191 HG23 THR A 170      21.818  -2.225  28.910  
ATOM   2192  C   THR A 170      21.475  -4.948  28.805  
ATOM   2193  O   THR A 170      20.315  -4.621  28.546  
ATOM   2194  N   ASN A 171      21.809  -5.489  29.994  
ATOM   2195  HN  ASN A 171      22.751  -5.778  30.159  
ATOM   2196  CA  ASN A 171      20.894  -5.660  31.112  
ATOM   2197  HA  ASN A 171      19.908  -5.312  30.832  
ATOM   2198  CB  ASN A 171      20.770  -7.168  31.517  
ATOM   2199  HB1 ASN A 171      20.025  -7.273  32.333  
ATOM   2200  HB2 ASN A 171      20.399  -7.737  30.639  
ATOM   2201  CG  ASN A 171      22.081  -7.821  31.954  
ATOM   2202  OD1 ASN A 171      23.144  -7.204  32.024  
ATOM   2203  ND2 ASN A 171      22.025  -9.141  32.241  
ATOM   2204 HD21 ASN A 171      22.869  -9.602  32.495  
ATOM   2205 HD22 ASN A 171      21.146  -9.624  32.223  
ATOM   2206  C   ASN A 171      21.320  -4.785  32.294  
ATOM   2207  O   ASN A 171      20.841  -4.964  33.411  
ATOM   2208  N   GLU A 172      22.227  -3.812  32.068  
ATOM   2209  HN  GLU A 172      22.604  -3.685  31.151  
ATOM   2210  CA  GLU A 172      22.774  -2.939  33.095  
ATOM   2211  HA  GLU A 172      22.406  -3.239  34.065  
ATOM   2212  CB  GLU A 172      24.326  -3.044  33.092  
ATOM   2213  HB1 GLU A 172      24.597  -4.083  33.382  
ATOM   2214  HB2 GLU A 172      24.681  -2.912  32.046  
ATOM   2215  CG  GLU A 172      25.110  -2.047  33.984  
ATOM   2216  HG1 GLU A 172      26.199  -2.218  33.833  
ATOM   2217  HG2 GLU A 172      24.901  -0.996  33.707  
ATOM   2218  CD  GLU A 172      24.807  -2.239  35.455  
ATOM   2219  OE1 GLU A 172      25.682  -2.757  36.196  
ATOM   2220  OE2 GLU A 172      23.678  -1.901  35.891  
ATOM   2221  C   GLU A 172      22.323  -1.500  32.886  
ATOM   2222  O   GLU A 172      22.366  -0.990  31.766  
ATOM   2223  N   ASP A 173      21.863  -0.802  33.949  
ATOM   2224  HN  ASP A 173      21.927  -1.186  34.873  
ATOM   2225  CA  ASP A 173      21.296   0.532  33.836  
ATOM   2226  HA  ASP A 173      21.099   0.740  32.793  
ATOM   2227  CB  ASP A 173      19.904   0.604  34.544  
ATOM   2228  HB1 ASP A 173      19.450   1.597  34.344  
ATOM   2229  HB2 ASP A 173      19.254  -0.161  34.070  
ATOM   2230  CG  ASP A 173      19.847   0.372  36.042  
ATOM   2231  OD1 ASP A 173      20.885   0.201  36.729  
ATOM   2232  OD2 ASP A 173      18.694   0.326  36.562  
ATOM   2233  C   ASP A 173      22.260   1.636  34.274  
ATOM   2234  O   ASP A 173      22.015   2.817  34.020  
ATOM   2235  N   ASN A 174      23.423   1.280  34.857  
ATOM   2236  HN  ASN A 174      23.585   0.321  35.091  
ATOM   2237  CA  ASN A 174      24.459   2.242  35.199  
ATOM   2238  HA  ASN A 174      24.243   3.205  34.758  
ATOM   2239  CB  ASN A 174      24.480   2.423  36.740  
ATOM   2240  HB1 ASN A 174      23.449   2.658  37.082  
ATOM   2241  HB2 ASN A 174      24.797   1.479  37.227  
ATOM   2242  CG  ASN A 174      25.397   3.556  37.186  
ATOM   2243  OD1 ASN A 174      25.916   4.338  36.387  
ATOM   2244  ND2 ASN A 174      25.610   3.648  38.515  
ATOM   2245 HD21 ASN A 174      26.167   4.405  38.849  
ATOM   2246 HD22 ASN A 174      25.180   2.983  39.128  
ATOM   2247  C   ASN A 174      25.823   1.753  34.689  
ATOM   2248  O   ASN A 174      26.404   0.869  35.322  
ATOM   2249  N   PRO A 175      26.394   2.266  33.598  
ATOM   2250  CD  PRO A 175      25.646   3.008  32.577  
ATOM   2251  HD1 PRO A 175      25.841   4.093  32.726  
ATOM   2252  HD2 PRO A 175      24.550   2.815  32.606  
ATOM   2253  CA  PRO A 175      27.619   1.687  33.042  
ATOM   2254  HA  PRO A 175      27.512   0.611  33.007  
ATOM   2255  CB  PRO A 175      27.699   2.271  31.616  
ATOM   2256  HB1 PRO A 175      28.195   1.574  30.911  
ATOM   2257  HB2 PRO A 175      28.241   3.242  31.591  
ATOM   2258  CG  PRO A 175      26.237   2.523  31.256  
ATOM   2259  HG1 PRO A 175      25.760   1.557  30.976  
ATOM   2260  HG2 PRO A 175      26.110   3.249  30.429  
ATOM   2261  C   PRO A 175      28.885   1.980  33.829  
ATOM   2262  O   PRO A 175      29.573   1.046  34.238  
ATOM   2263  N   HSD A 176      29.234   3.259  34.048  
ATOM   2264  HN  HSD A 176      28.672   4.003  33.677  
ATOM   2265  CA  HSD A 176      30.519   3.628  34.614  
ATOM   2266  HA  HSD A 176      31.133   2.747  34.729  
ATOM   2267  CB  HSD A 176      31.293   4.590  33.689  
ATOM   2268  HB1 HSD A 176      30.721   5.531  33.566  
ATOM   2269  HB2 HSD A 176      32.282   4.831  34.132  
ATOM   2270  ND1 HSD A 176      32.222   2.839  32.104  
ATOM   2271  HD1 HSD A 176      32.676   2.251  32.787  
ATOM   2272  CG  HSD A 176      31.523   4.003  32.329  
ATOM   2273  CE1 HSD A 176      32.232   2.631  30.769  
ATOM   2274  HE1 HSD A 176      32.705   1.758  30.313  
ATOM   2275  NE2 HSD A 176      31.606   3.592  30.116  
ATOM   2276  CD2 HSD A 176      31.150   4.454  31.102  
ATOM   2277  HD2 HSD A 176      30.579   5.337  30.842  
ATOM   2278  C   HSD A 176      30.382   4.231  35.996  
ATOM   2279  O   HSD A 176      30.552   5.433  36.201  
ATOM   2280  N   GLY A 177      30.070   3.390  37.003  
ATOM   2281  HN  GLY A 177      29.931   2.419  36.803  
ATOM   2282  CA  GLY A 177      29.925   3.826  38.388  
ATOM   2283  HA1 GLY A 177      29.423   3.033  38.921  
ATOM   2284  HA2 GLY A 177      29.366   4.753  38.410  
ATOM   2285  C   GLY A 177      31.230   4.073  39.105  
ATOM   2286  O   GLY A 177      31.302   4.893  40.018  
ATOM   2287  N   ASN A 178      32.308   3.358  38.733  
ATOM   2288  HN  ASN A 178      32.244   2.708  37.972  
ATOM   2289  CA  ASN A 178      33.584   3.427  39.434  
ATOM   2290  HA  ASN A 178      33.496   4.020  40.335  
ATOM   2291  CB  ASN A 178      34.032   1.996  39.824  
ATOM   2292  HB1 ASN A 178      34.066   1.353  38.919  
ATOM   2293  HB2 ASN A 178      35.041   2.019  40.285  
ATOM   2294  CG  ASN A 178      33.065   1.400  40.847  
ATOM   2295  OD1 ASN A 178      32.344   2.090  41.576  
ATOM   2296  ND2 ASN A 178      33.020   0.052  40.912  
ATOM   2297 HD21 ASN A 178      32.385  -0.362  41.561  
ATOM   2298 HD22 ASN A 178      33.697  -0.481  40.404  
ATOM   2299  C   ASN A 178      34.669   4.107  38.601  
ATOM   2300  O   ASN A 178      35.731   4.463  39.112  
ATOM   2301  N   ASP A 179      34.394   4.354  37.308  
ATOM   2302  HN  ASP A 179      33.584   3.930  36.905  
ATOM   2303  CA  ASP A 179      35.241   5.103  36.401  
ATOM   2304  HA  ASP A 179      36.116   5.478  36.917  
ATOM   2305  CB  ASP A 179      35.651   4.219  35.193  
ATOM   2306  HB1 ASP A 179      34.741   3.768  34.743  
ATOM   2307  HB2 ASP A 179      36.166   4.835  34.426  
ATOM   2308  CG  ASP A 179      36.604   3.104  35.551  
ATOM   2309  OD1 ASP A 179      37.463   3.258  36.457  
ATOM   2310  OD2 ASP A 179      36.619   2.092  34.802  
ATOM   2311  C   ASP A 179      34.472   6.319  35.879  
ATOM   2312  O   ASP A 179      34.112   6.399  34.704  
ATOM   2313  N   SER A 180      34.191   7.322  36.735  
ATOM   2314  HN  SER A 180      34.536   7.283  37.675  
ATOM   2315  CA  SER A 180      33.309   8.446  36.411  
ATOM   2316  HA  SER A 180      32.366   8.011  36.112  
ATOM   2317  CB  SER A 180      33.028   9.374  37.618  
ATOM   2318  HB1 SER A 180      33.989   9.722  38.061  
ATOM   2319  HB2 SER A 180      32.443  10.267  37.307  
ATOM   2320  OG  SER A 180      32.265   8.685  38.609  
ATOM   2321  HG1 SER A 180      31.403   8.459  38.182  
ATOM   2322  C   SER A 180      33.718   9.311  35.232  
ATOM   2323  O   SER A 180      32.870   9.872  34.537  
ATOM   2324  N   ALA A 181      35.033   9.418  34.959  
ATOM   2325  HN  ALA A 181      35.704   9.016  35.586  
ATOM   2326  CA  ALA A 181      35.584  10.067  33.787  
ATOM   2327  HA  ALA A 181      35.272  11.103  33.801  
ATOM   2328  CB  ALA A 181      37.121   9.998  33.858  
ATOM   2329  HB1 ALA A 181      37.480  10.474  34.795  
ATOM   2330  HB2 ALA A 181      37.469   8.944  33.849  
ATOM   2331  HB3 ALA A 181      37.586  10.532  33.003  
ATOM   2332  C   ALA A 181      35.096   9.474  32.463  
ATOM   2333  O   ALA A 181      34.794  10.202  31.520  
ATOM   2334  N   LYS A 182      34.953   8.132  32.375  
ATOM   2335  HN  LYS A 182      35.148   7.555  33.167  
ATOM   2336  CA  LYS A 182      34.394   7.450  31.216  
ATOM   2337  HA  LYS A 182      34.991   7.716  30.355  
ATOM   2338  CB  LYS A 182      34.439   5.913  31.376  
ATOM   2339  HB1 LYS A 182      33.879   5.617  32.290  
ATOM   2340  HB2 LYS A 182      33.933   5.433  30.504  
ATOM   2341  CG  LYS A 182      35.859   5.335  31.448  
ATOM   2342  HG1 LYS A 182      36.395   5.564  30.500  
ATOM   2343  HG2 LYS A 182      36.423   5.811  32.281  
ATOM   2344  CD  LYS A 182      35.812   3.815  31.663  
ATOM   2345  HD1 LYS A 182      35.212   3.612  32.577  
ATOM   2346  HD2 LYS A 182      35.259   3.363  30.813  
ATOM   2347  CE  LYS A 182      37.188   3.157  31.789  
ATOM   2348  HE1 LYS A 182      37.729   3.203  30.820  
ATOM   2349  HE2 LYS A 182      37.797   3.663  32.570  
ATOM   2350  NZ  LYS A 182      37.029   1.748  32.181  
ATOM   2351  HZ1 LYS A 182      36.304   1.277  31.602  
ATOM   2352  HZ2 LYS A 182      37.936   1.234  32.087  
ATOM   2353  HZ3 LYS A 182      36.737   1.722  33.199  
ATOM   2354  C   LYS A 182      32.965   7.865  30.900  
ATOM   2355  O   LYS A 182      32.612   8.105  29.747  
ATOM   2356  N   ALA A 183      32.111   8.011  31.937  
ATOM   2357  HN  ALA A 183      32.419   7.797  32.861  
ATOM   2358  CA  ALA A 183      30.783   8.582  31.808  
ATOM   2359  HA  ALA A 183      30.241   8.002  31.073  
ATOM   2360  CB  ALA A 183      30.026   8.510  33.150  
ATOM   2361  HB1 ALA A 183      29.902   7.457  33.469  
ATOM   2362  HB2 ALA A 183      30.574   9.043  33.953  
ATOM   2363  HB3 ALA A 183      29.011   8.953  33.062  
ATOM   2364  C   ALA A 183      30.802  10.022  31.304  
ATOM   2365  O   ALA A 183      30.029  10.391  30.422  
ATOM   2366  N   SER A 184      31.726  10.861  31.823  
ATOM   2367  HN  SER A 184      32.329  10.547  32.558  
ATOM   2368  CA  SER A 184      31.920  12.236  31.375  
ATOM   2369  HA  SER A 184      30.971  12.743  31.478  
ATOM   2370  CB  SER A 184      32.973  13.007  32.213  
ATOM   2371  HB1 SER A 184      33.970  12.522  32.128  
ATOM   2372  HB2 SER A 184      33.070  14.057  31.853  
ATOM   2373  OG  SER A 184      32.588  13.030  33.586  
ATOM   2374  HG1 SER A 184      31.680  13.396  33.597  
ATOM   2375  C   SER A 184      32.306  12.372  29.917  
ATOM   2376  O   SER A 184      31.719  13.182  29.196  
ATOM   2377  N   ARG A 185      33.264  11.551  29.424  
ATOM   2378  HN  ARG A 185      33.788  10.950  30.034  
ATOM   2379  CA  ARG A 185      33.550  11.479  28.001  
ATOM   2380  HA  ARG A 185      33.562  12.505  27.657  
ATOM   2381  CB  ARG A 185      34.966  10.966  27.607  
ATOM   2382  HB1 ARG A 185      35.035  10.950  26.494  
ATOM   2383  HB2 ARG A 185      35.688  11.740  27.955  
ATOM   2384  CG  ARG A 185      35.470   9.613  28.154  
ATOM   2385  HG1 ARG A 185      35.539   9.647  29.259  
ATOM   2386  HG2 ARG A 185      34.752   8.814  27.878  
ATOM   2387  CD  ARG A 185      36.866   9.291  27.583  
ATOM   2388  HD1 ARG A 185      36.844   9.423  26.476  
ATOM   2389  HD2 ARG A 185      37.636   9.984  27.986  
ATOM   2390  NE  ARG A 185      37.234   7.863  27.849  
ATOM   2391  HE  ARG A 185      37.116   7.193  27.098  
ATOM   2392  CZ  ARG A 185      38.014   7.436  28.831  
ATOM   2393  NH1 ARG A 185      38.388   8.146  29.870  
ATOM   2394 HH11 ARG A 185      38.966   7.697  30.565  
ATOM   2395 HH12 ARG A 185      38.176   9.128  29.933  
ATOM   2396  NH2 ARG A 185      38.499   6.212  28.754  
ATOM   2397 HH21 ARG A 185      39.303   6.011  29.314  
ATOM   2398 HH22 ARG A 185      38.421   5.734  27.862  
ATOM   2399  C   ARG A 185      32.438  10.858  27.168  
ATOM   2400  O   ARG A 185      32.177  11.288  26.049  
ATOM   2401  N   ALA A 186      31.695   9.862  27.695  
ATOM   2402  HN  ALA A 186      31.936   9.462  28.583  
ATOM   2403  CA  ALA A 186      30.554   9.281  27.010  
ATOM   2404  HA  ALA A 186      30.904   8.917  26.053  
ATOM   2405  CB  ALA A 186      29.999   8.087  27.811  
ATOM   2406  HB1 ALA A 186      29.178   7.585  27.257  
ATOM   2407  HB2 ALA A 186      30.806   7.344  27.987  
ATOM   2408  HB3 ALA A 186      29.617   8.420  28.799  
ATOM   2409  C   ALA A 186      29.439  10.277  26.699  
ATOM   2410  O   ALA A 186      28.919  10.308  25.584  
ATOM   2411  N   ARG A 187      29.073  11.167  27.650  
ATOM   2412  HN  ARG A 187      29.449  11.099  28.578  
ATOM   2413  CA  ARG A 187      28.208  12.297  27.338  
ATOM   2414  HA  ARG A 187      27.383  11.876  26.779  
ATOM   2415  CB  ARG A 187      27.498  12.966  28.544  
ATOM   2416  HB1 ARG A 187      26.938  13.864  28.198  
ATOM   2417  HB2 ARG A 187      26.735  12.236  28.900  
ATOM   2418  CG  ARG A 187      28.364  13.336  29.762  
ATOM   2419  HG1 ARG A 187      28.765  12.415  30.229  
ATOM   2420  HG2 ARG A 187      29.227  13.947  29.420  
ATOM   2421  CD  ARG A 187      27.609  14.141  30.836  
ATOM   2422  HD1 ARG A 187      28.264  14.387  31.701  
ATOM   2423  HD2 ARG A 187      27.252  15.102  30.398  
ATOM   2424  NE  ARG A 187      26.405  13.362  31.276  
ATOM   2425  HE  ARG A 187      25.568  13.408  30.707  
ATOM   2426  CZ  ARG A 187      26.354  12.526  32.306  
ATOM   2427  NH1 ARG A 187      27.416  12.201  33.006  
ATOM   2428 HH11 ARG A 187      27.317  11.630  33.829  
ATOM   2429 HH12 ARG A 187      28.266  12.699  32.851  
ATOM   2430  NH2 ARG A 187      25.200  12.001  32.660  
ATOM   2431 HH21 ARG A 187      25.124  11.565  33.563  
ATOM   2432 HH22 ARG A 187      24.351  12.393  32.283  
ATOM   2433  C   ARG A 187      28.788  13.313  26.357  
ATOM   2434  O   ARG A 187      28.065  13.829  25.505  
ATOM   2435  N   THR A 188      30.112  13.603  26.402  
ATOM   2436  HN  THR A 188      30.697  13.228  27.121  
ATOM   2437  CA  THR A 188      30.774  14.404  25.362  
ATOM   2438  HA  THR A 188      30.276  15.360  25.316  
ATOM   2439  CB  THR A 188      32.271  14.630  25.616  
ATOM   2440  HB  THR A 188      32.806  13.655  25.587  
ATOM   2441  OG1 THR A 188      32.513  15.207  26.892  
ATOM   2442  HG1 THR A 188      31.919  15.987  26.928  
ATOM   2443  CG2 THR A 188      32.902  15.584  24.590  
ATOM   2444 HG21 THR A 188      32.413  16.578  24.606  
ATOM   2445 HG22 THR A 188      33.981  15.738  24.807  
ATOM   2446 HG23 THR A 188      32.836  15.176  23.561  
ATOM   2447  C   THR A 188      30.655  13.768  23.983  
ATOM   2448  O   THR A 188      30.247  14.409  23.017  
ATOM   2449  N   LYS A 189      30.935  12.455  23.870  
ATOM   2450  HN  LYS A 189      31.303  11.958  24.666  
ATOM   2451  CA  LYS A 189      30.808  11.680  22.651  
ATOM   2452  HA  LYS A 189      31.388  12.198  21.898  
ATOM   2453  CB  LYS A 189      31.414  10.267  22.847  
ATOM   2454  HB1 LYS A 189      32.462  10.397  23.204  
ATOM   2455  HB2 LYS A 189      30.868   9.750  23.668  
ATOM   2456  CG  LYS A 189      31.415   9.361  21.600  
ATOM   2457  HG1 LYS A 189      31.999   8.443  21.837  
ATOM   2458  HG2 LYS A 189      30.370   9.045  21.379  
ATOM   2459  CD  LYS A 189      32.004  10.009  20.329  
ATOM   2460  HD1 LYS A 189      31.963   9.262  19.502  
ATOM   2461  HD2 LYS A 189      31.347  10.853  20.029  
ATOM   2462  CE  LYS A 189      33.448  10.512  20.470  
ATOM   2463  HE1 LYS A 189      33.570  11.166  21.361  
ATOM   2464  HE2 LYS A 189      34.149   9.653  20.557  
ATOM   2465  NZ  LYS A 189      33.827  11.304  19.289  
ATOM   2466  HZ1 LYS A 189      33.415  12.276  19.360  
ATOM   2467  HZ2 LYS A 189      34.870  11.396  19.239  
ATOM   2468  HZ3 LYS A 189      33.471  10.865  18.405  
ATOM   2469  C   LYS A 189      29.383  11.624  22.110  
ATOM   2470  O   LYS A 189      29.148  11.770  20.914  
ATOM   2471  N   ALA A 190      28.372  11.491  22.992  
ATOM   2472  HN  ALA A 190      28.578  11.299  23.955  
ATOM   2473  CA  ALA A 190      26.965  11.585  22.639  
ATOM   2474  HA  ALA A 190      26.756  10.800  21.924  
ATOM   2475  CB  ALA A 190      26.097  11.366  23.895  
ATOM   2476  HB1 ALA A 190      26.375  10.405  24.378  
ATOM   2477  HB2 ALA A 190      26.251  12.180  24.633  
ATOM   2478  HB3 ALA A 190      25.018  11.324  23.632  
ATOM   2479  C   ALA A 190      26.591  12.908  21.961  
ATOM   2480  O   ALA A 190      25.777  12.944  21.037  
ATOM   2481  N   GLY A 191      27.219  14.027  22.386  
ATOM   2482  HN  GLY A 191      27.850  13.959  23.160  
ATOM   2483  CA  GLY A 191      27.130  15.324  21.719  
ATOM   2484  HA1 GLY A 191      27.734  16.021  22.280  
ATOM   2485  HA2 GLY A 191      26.091  15.612  21.684  
ATOM   2486  C   GLY A 191      27.636  15.341  20.294  
ATOM   2487  O   GLY A 191      27.027  15.957  19.419  
ATOM   2488  N   ASP A 192      28.760  14.649  20.008  
ATOM   2489  HN  ASP A 192      29.263  14.186  20.735  
ATOM   2490  CA  ASP A 192      29.280  14.461  18.660  
ATOM   2491  HA  ASP A 192      29.415  15.438  18.214  
ATOM   2492  CB  ASP A 192      30.644  13.696  18.654  
ATOM   2493  HB1 ASP A 192      30.513  12.691  19.099  
ATOM   2494  HB2 ASP A 192      30.986  13.559  17.607  
ATOM   2495  CG  ASP A 192      31.775  14.383  19.393  
ATOM   2496  OD1 ASP A 192      31.628  15.542  19.857  
ATOM   2497  OD2 ASP A 192      32.876  13.774  19.476  
ATOM   2498  C   ASP A 192      28.293  13.697  17.767  
ATOM   2499  O   ASP A 192      28.025  14.075  16.625  
ATOM   2500  N   LEU A 193      27.690  12.607  18.294  
ATOM   2501  HN  LEU A 193      27.940  12.316  19.219  
ATOM   2502  CA  LEU A 193      26.742  11.766  17.575  
ATOM   2503  HA  LEU A 193      27.237  11.405  16.686  
ATOM   2504  CB  LEU A 193      26.306  10.540  18.421  
ATOM   2505  HB1 LEU A 193      25.799  10.894  19.346  
ATOM   2506  HB2 LEU A 193      25.561   9.945  17.846  
ATOM   2507  CG  LEU A 193      27.433   9.565  18.827  
ATOM   2508  HG  LEU A 193      28.130  10.095  19.514  
ATOM   2509  CD1 LEU A 193      26.835   8.378  19.595  
ATOM   2510 HD11 LEU A 193      26.138   7.809  18.944  
ATOM   2511 HD12 LEU A 193      27.642   7.695  19.930  
ATOM   2512 HD13 LEU A 193      26.276   8.731  20.487  
ATOM   2513  CD2 LEU A 193      28.261   9.059  17.635  
ATOM   2514 HD21 LEU A 193      28.781   9.898  17.127  
ATOM   2515 HD22 LEU A 193      29.033   8.338  17.981  
ATOM   2516 HD23 LEU A 193      27.609   8.547  16.899  
ATOM   2517  C   LEU A 193      25.489  12.486  17.086  
ATOM   2518  O   LEU A 193      25.081  12.343  15.934  
ATOM   2519  N   ARG A 194      24.857  13.331  17.924  
ATOM   2520  HN  ARG A 194      25.186  13.452  18.860  
ATOM   2521  CA  ARG A 194      23.603  13.969  17.550  
ATOM   2522  HA  ARG A 194      22.989  13.217  17.069  
ATOM   2523  CB  ARG A 194      22.795  14.445  18.784  
ATOM   2524  HB1 ARG A 194      21.836  14.902  18.450  
ATOM   2525  HB2 ARG A 194      22.527  13.537  19.370  
ATOM   2526  CG  ARG A 194      23.539  15.422  19.711  
ATOM   2527  HG1 ARG A 194      24.494  14.967  20.052  
ATOM   2528  HG2 ARG A 194      23.794  16.331  19.121  
ATOM   2529  CD  ARG A 194      22.723  15.818  20.948  
ATOM   2530  HD1 ARG A 194      21.733  16.234  20.651  
ATOM   2531  HD2 ARG A 194      22.557  14.940  21.611  
ATOM   2532  NE  ARG A 194      23.505  16.897  21.627  
ATOM   2533  HE  ARG A 194      23.752  17.712  21.104  
ATOM   2534  CZ  ARG A 194      23.952  16.884  22.873  
ATOM   2535  NH1 ARG A 194      23.747  15.926  23.741  
ATOM   2536 HH11 ARG A 194      24.366  15.901  24.530  
ATOM   2537 HH12 ARG A 194      23.233  15.103  23.501  
ATOM   2538  NH2 ARG A 194      24.708  17.888  23.265  
ATOM   2539 HH21 ARG A 194      24.857  18.017  24.252  
ATOM   2540 HH22 ARG A 194      24.996  18.566  22.572  
ATOM   2541  C   ARG A 194      23.742  15.091  16.522  
ATOM   2542  O   ARG A 194      22.806  15.366  15.774  
ATOM   2543  N   ASP A 195      24.936  15.713  16.391  
ATOM   2544  HN  ASP A 195      25.681  15.509  17.024  
ATOM   2545  CA  ASP A 195      25.203  16.680  15.335  
ATOM   2546  HA  ASP A 195      24.274  17.105  14.980  
ATOM   2547  CB  ASP A 195      26.125  17.836  15.838  
ATOM   2548  HB1 ASP A 195      26.956  17.401  16.429  
ATOM   2549  HB2 ASP A 195      26.571  18.391  14.984  
ATOM   2550  CG  ASP A 195      25.405  18.882  16.671  
ATOM   2551  OD1 ASP A 195      26.113  19.677  17.350  
ATOM   2552  OD2 ASP A 195      24.152  18.994  16.620  
ATOM   2553  C   ASP A 195      25.847  16.006  14.114  
ATOM   2554  O   ASP A 195      26.101  16.660  13.101  
ATOM   2555  N   THR A 196      26.081  14.674  14.146  
ATOM   2556  HN  THR A 196      25.912  14.156  14.984  
ATOM   2557  CA  THR A 196      26.556  13.905  12.988  
ATOM   2558  HA  THR A 196      26.735  14.572  12.158  
ATOM   2559  CB  THR A 196      27.869  13.141  13.213  
ATOM   2560  HB  THR A 196      28.074  12.422  12.382  
ATOM   2561  OG1 THR A 196      27.898  12.441  14.447  
ATOM   2562  HG1 THR A 196      27.880  13.133  15.136  
ATOM   2563  CG2 THR A 196      29.034  14.136  13.258  
ATOM   2564 HG21 THR A 196      29.098  14.700  12.305  
ATOM   2565 HG22 THR A 196      28.908  14.861  14.090  
ATOM   2566 HG23 THR A 196      29.999  13.603  13.400  
ATOM   2567  C   THR A 196      25.491  12.943  12.484  
ATOM   2568  O   THR A 196      25.718  12.163  11.557  
ATOM   2569  N   GLY A 197      24.267  13.012  13.052  
ATOM   2570  HN  GLY A 197      24.124  13.660  13.796  
ATOM   2571  CA  GLY A 197      23.102  12.251  12.608  
ATOM   2572  HA1 GLY A 197      23.061  12.276  11.527  
ATOM   2573  HA2 GLY A 197      22.234  12.708  13.059  
ATOM   2574  C   GLY A 197      23.084  10.804  13.023  
ATOM   2575  O   GLY A 197      22.520   9.962  12.326  
ATOM   2576  N   ILE A 198      23.701  10.470  14.170  
ATOM   2577  HN  ILE A 198      24.151  11.175  14.726  
ATOM   2578  CA  ILE A 198      23.813   9.106  14.661  
ATOM   2579  HA  ILE A 198      23.399   8.418  13.936  
ATOM   2580  CB  ILE A 198      25.270   8.699  14.914  
ATOM   2581  HB  ILE A 198      25.715   9.422  15.638  
ATOM   2582  CG2 ILE A 198      25.331   7.277  15.524  
ATOM   2583 HG21 ILE A 198      24.806   6.554  14.865  
ATOM   2584 HG22 ILE A 198      26.383   6.945  15.635  
ATOM   2585 HG23 ILE A 198      24.871   7.241  16.533  
ATOM   2586  CG1 ILE A 198      26.111   8.789  13.613  
ATOM   2587 HG11 ILE A 198      25.792   7.979  12.922  
ATOM   2588 HG12 ILE A 198      25.915   9.763  13.111  
ATOM   2589  CD  ILE A 198      27.626   8.708  13.847  
ATOM   2590  HD1 ILE A 198      27.958   9.534  14.513  
ATOM   2591  HD2 ILE A 198      27.915   7.744  14.313  
ATOM   2592  HD3 ILE A 198      28.172   8.803  12.882  
ATOM   2593  C   ILE A 198      22.989   8.962  15.933  
ATOM   2594  O   ILE A 198      23.148   9.710  16.899  
ATOM   2595  N   PHE A 199      22.066   7.980  15.964  
ATOM   2596  HN  PHE A 199      21.927   7.398  15.162  
ATOM   2597  CA  PHE A 199      21.123   7.811  17.058  
ATOM   2598  HA  PHE A 199      21.275   8.582  17.802  
ATOM   2599  CB  PHE A 199      19.663   7.909  16.546  
ATOM   2600  HB1 PHE A 199      19.461   7.120  15.791  
ATOM   2601  HB2 PHE A 199      18.931   7.803  17.375  
ATOM   2602  CG  PHE A 199      19.449   9.258  15.910  
ATOM   2603  CD1 PHE A 199      19.360   9.396  14.514  
ATOM   2604  HD1 PHE A 199      19.453   8.524  13.882  
ATOM   2605  CE1 PHE A 199      19.177  10.658  13.934  
ATOM   2606  HE1 PHE A 199      19.130  10.758  12.861  
ATOM   2607  CZ  PHE A 199      19.065  11.792  14.746  
ATOM   2608  HZ  PHE A 199      18.918  12.765  14.303  
ATOM   2609  CD2 PHE A 199      19.336  10.405  16.715  
ATOM   2610  HD2 PHE A 199      19.399  10.314  17.790  
ATOM   2611  CE2 PHE A 199      19.146  11.666  16.137  
ATOM   2612  HE2 PHE A 199      19.067  12.544  16.759  
ATOM   2613  C   PHE A 199      21.324   6.481  17.769  
ATOM   2614  O   PHE A 199      21.439   5.428  17.143  
ATOM   2615  N   LEU A 200      21.374   6.498  19.116  
ATOM   2616  HN  LEU A 200      21.308   7.363  19.624  
ATOM   2617  CA  LEU A 200      21.522   5.308  19.934  
ATOM   2618  HA  LEU A 200      21.856   4.481  19.324  
ATOM   2619  CB  LEU A 200      22.557   5.545  21.068  
ATOM   2620  HB1 LEU A 200      23.532   5.800  20.600  
ATOM   2621  HB2 LEU A 200      22.235   6.433  21.659  
ATOM   2622  CG  LEU A 200      22.775   4.368  22.049  
ATOM   2623  HG  LEU A 200      21.795   4.070  22.496  
ATOM   2624  CD1 LEU A 200      23.368   3.139  21.348  
ATOM   2625 HD11 LEU A 200      23.583   2.347  22.094  
ATOM   2626 HD12 LEU A 200      22.657   2.727  20.601  
ATOM   2627 HD13 LEU A 200      24.317   3.403  20.836  
ATOM   2628  CD2 LEU A 200      23.678   4.795  23.216  
ATOM   2629 HD21 LEU A 200      23.191   5.608  23.792  
ATOM   2630 HD22 LEU A 200      23.858   3.939  23.901  
ATOM   2631 HD23 LEU A 200      24.656   5.160  22.838  
ATOM   2632  C   LEU A 200      20.190   4.917  20.548  
ATOM   2633  O   LEU A 200      19.589   5.678  21.308  
ATOM   2634  N   ASP A 201      19.695   3.709  20.234  
ATOM   2635  HN  ASP A 201      20.176   3.120  19.576  
ATOM   2636  CA  ASP A 201      18.521   3.123  20.841  
ATOM   2637  HA  ASP A 201      17.991   3.869  21.422  
ATOM   2638  CB  ASP A 201      17.557   2.498  19.798  
ATOM   2639  HB1 ASP A 201      18.155   2.003  19.005  
ATOM   2640  HB2 ASP A 201      16.887   1.744  20.262  
ATOM   2641  CG  ASP A 201      16.691   3.551  19.146  
ATOM   2642  OD1 ASP A 201      15.461   3.306  19.036  
ATOM   2643  OD2 ASP A 201      17.209   4.594  18.679  
ATOM   2644  C   ASP A 201      18.963   2.051  21.825  
ATOM   2645  O   ASP A 201      19.976   1.371  21.651  
ATOM   2646  N   LEU A 202      18.194   1.879  22.910  
ATOM   2647  HN  LEU A 202      17.334   2.384  23.021  
ATOM   2648  CA  LEU A 202      18.563   1.005  23.999  
ATOM   2649  HA  LEU A 202      19.533   0.560  23.821  
ATOM   2650  CB  LEU A 202      18.621   1.828  25.306  
ATOM   2651  HB1 LEU A 202      19.403   2.609  25.174  
ATOM   2652  HB2 LEU A 202      17.647   2.354  25.435  
ATOM   2653  CG  LEU A 202      18.933   1.054  26.601  
ATOM   2654  HG  LEU A 202      18.140   0.289  26.757  
ATOM   2655  CD1 LEU A 202      20.295   0.349  26.557  
ATOM   2656 HD11 LEU A 202      20.484  -0.183  27.514  
ATOM   2657 HD12 LEU A 202      20.352  -0.387  25.730  
ATOM   2658 HD13 LEU A 202      21.107   1.095  26.418  
ATOM   2659  CD2 LEU A 202      18.888   2.015  27.794  
ATOM   2660 HD21 LEU A 202      19.627   2.831  27.650  
ATOM   2661 HD22 LEU A 202      17.878   2.465  27.897  
ATOM   2662 HD23 LEU A 202      19.141   1.481  28.732  
ATOM   2663  C   LEU A 202      17.561  -0.126  24.100  
ATOM   2664  O   LEU A 202      16.351   0.084  24.118  
ATOM   2665  N   MET A 203      18.040  -1.383  24.159  
ATOM   2666  HN  MET A 203      19.026  -1.575  24.089  
ATOM   2667  CA  MET A 203      17.171  -2.544  24.112  
ATOM   2668  HA  MET A 203      16.222  -2.269  23.672  
ATOM   2669  CB  MET A 203      17.799  -3.650  23.231  
ATOM   2670  HB1 MET A 203      18.744  -4.001  23.698  
ATOM   2671  HB2 MET A 203      17.117  -4.525  23.188  
ATOM   2672  CG  MET A 203      18.124  -3.185  21.791  
ATOM   2673  HG1 MET A 203      18.983  -2.480  21.831  
ATOM   2674  HG2 MET A 203      18.481  -4.070  21.221  
ATOM   2675  SD  MET A 203      16.759  -2.389  20.878  
ATOM   2676  CE  MET A 203      15.512  -3.675  21.167  
ATOM   2677  HE1 MET A 203      15.949  -4.688  21.035  
ATOM   2678  HE2 MET A 203      15.092  -3.616  22.193  
ATOM   2679  HE3 MET A 203      14.672  -3.576  20.448  
ATOM   2680  C   MET A 203      16.850  -3.078  25.499  
ATOM   2681  O   MET A 203      16.089  -4.033  25.638  
ATOM   2682  N   HSD A 204      17.362  -2.387  26.543  
ATOM   2683  HN  HSD A 204      17.971  -1.637  26.302  
ATOM   2684  CA  HSD A 204      17.058  -2.498  27.971  
ATOM   2685  HA  HSD A 204      18.018  -2.421  28.463  
ATOM   2686  CB  HSD A 204      16.227  -1.289  28.502  
ATOM   2687  HB1 HSD A 204      16.061  -1.424  29.596  
ATOM   2688  HB2 HSD A 204      16.835  -0.367  28.398  
ATOM   2689  ND1 HSD A 204      13.840  -0.471  28.556  
ATOM   2690  HD1 HSD A 204      13.853  -0.218  29.539  
ATOM   2691  CG  HSD A 204      14.889  -1.000  27.840  
ATOM   2692  CE1 HSD A 204      12.802  -0.306  27.708  
ATOM   2693  HE1 HSD A 204      11.840   0.108  28.023  
ATOM   2694  NE2 HSD A 204      13.102  -0.694  26.485  
ATOM   2695  CD2 HSD A 204      14.421  -1.119  26.564  
ATOM   2696  HD2 HSD A 204      14.907  -1.434  25.654  
ATOM   2697  C   HSD A 204      16.490  -3.812  28.494  
ATOM   2698  O   HSD A 204      15.307  -3.925  28.805  
ATOM   2699  N   LEU A 205      17.332  -4.857  28.593  
ATOM   2700  HN  LEU A 205      18.305  -4.761  28.383  
ATOM   2701  CA  LEU A 205      16.934  -6.158  29.098  
ATOM   2702  HA  LEU A 205      16.007  -6.428  28.613  
ATOM   2703  CB  LEU A 205      17.994  -7.233  28.743  
ATOM   2704  HB1 LEU A 205      18.902  -7.032  29.347  
ATOM   2705  HB2 LEU A 205      17.608  -8.238  29.021  
ATOM   2706  CG  LEU A 205      18.442  -7.273  27.260  
ATOM   2707  HG  LEU A 205      18.906  -6.293  26.999  
ATOM   2708  CD1 LEU A 205      19.519  -8.348  27.056  
ATOM   2709 HD11 LEU A 205      19.107  -9.351  27.299  
ATOM   2710 HD12 LEU A 205      19.870  -8.359  26.002  
ATOM   2711 HD13 LEU A 205      20.390  -8.154  27.717  
ATOM   2712  CD2 LEU A 205      17.273  -7.510  26.294  
ATOM   2713 HD21 LEU A 205      16.717  -8.430  26.572  
ATOM   2714 HD22 LEU A 205      16.577  -6.647  26.314  
ATOM   2715 HD23 LEU A 205      17.647  -7.624  25.254  
ATOM   2716  C   LEU A 205      16.653  -6.132  30.606  
ATOM   2717  O   LEU A 205      17.324  -5.434  31.364  
ATOM   2718  N   LYS A 206      15.630  -6.878  31.078  
ATOM   2719  HN  LYS A 206      15.072  -7.418  30.442  
ATOM   2720  CA  LYS A 206      15.153  -6.823  32.452  
ATOM   2721  HA  LYS A 206      14.871  -5.793  32.620  
ATOM   2722  CB  LYS A 206      13.873  -7.672  32.674  
ATOM   2723  HB1 LYS A 206      13.493  -7.501  33.707  
ATOM   2724  HB2 LYS A 206      13.084  -7.299  31.981  
ATOM   2725  CG  LYS A 206      14.044  -9.183  32.436  
ATOM   2726  HG1 LYS A 206      14.128  -9.377  31.343  
ATOM   2727  HG2 LYS A 206      14.987  -9.535  32.912  
ATOM   2728  CD  LYS A 206      12.884  -9.990  33.046  
ATOM   2729  HD1 LYS A 206      12.744  -9.644  34.095  
ATOM   2730  HD2 LYS A 206      11.937  -9.759  32.515  
ATOM   2731  CE  LYS A 206      13.104 -11.509  33.112  
ATOM   2732  HE1 LYS A 206      13.991 -11.739  33.737  
ATOM   2733  HE2 LYS A 206      12.210 -12.000  33.558  
ATOM   2734  NZ  LYS A 206      13.319 -12.092  31.784  
ATOM   2735  HZ1 LYS A 206      14.226 -11.779  31.351  
ATOM   2736  HZ2 LYS A 206      13.331 -13.146  31.858  
ATOM   2737  HZ3 LYS A 206      12.532 -11.840  31.143  
ATOM   2738  C   LYS A 206      16.165  -7.143  33.555  
ATOM   2739  O   LYS A 206      17.071  -7.971  33.418  
ATOM   2740  N   LYS A 207      16.016  -6.479  34.714  
ATOM   2741  HN  LYS A 207      15.267  -5.835  34.854  
ATOM   2742  CA  LYS A 207      16.950  -6.599  35.810  
ATOM   2743  HA  LYS A 207      17.376  -7.588  35.782  
ATOM   2744  CB  LYS A 207      18.078  -5.543  35.696  
ATOM   2745  HB1 LYS A 207      18.777  -5.649  36.552  
ATOM   2746  HB2 LYS A 207      18.658  -5.772  34.773  
ATOM   2747  CG  LYS A 207      17.599  -4.083  35.583  
ATOM   2748  HG1 LYS A 207      17.067  -3.962  34.612  
ATOM   2749  HG2 LYS A 207      16.874  -3.847  36.392  
ATOM   2750  CD  LYS A 207      18.771  -3.086  35.631  
ATOM   2751  HD1 LYS A 207      19.567  -3.457  34.947  
ATOM   2752  HD2 LYS A 207      18.447  -2.102  35.228  
ATOM   2753  CE  LYS A 207      19.391  -2.899  37.023  
ATOM   2754  HE1 LYS A 207      19.535  -3.868  37.545  
ATOM   2755  HE2 LYS A 207      20.379  -2.394  36.940  
ATOM   2756  NZ  LYS A 207      18.525  -2.048  37.856  
ATOM   2757  HZ1 LYS A 207      18.549  -1.068  37.463  
ATOM   2758  HZ2 LYS A 207      17.543  -2.391  37.877  
ATOM   2759  HZ3 LYS A 207      18.903  -2.052  38.841  
ATOM   2760  C   LYS A 207      16.239  -6.451  37.146  
ATOM   2761  O   LYS A 207      15.149  -5.867  37.183  
ATOM   2762  N   PRO A 208      16.779  -6.966  38.255  
ATOM   2763  CD  PRO A 208      17.880  -7.939  38.265  
ATOM   2764  HD1 PRO A 208      18.822  -7.433  37.959  
ATOM   2765  HD2 PRO A 208      17.673  -8.803  37.596  
ATOM   2766  CA  PRO A 208      16.424  -6.562  39.614  
ATOM   2767  HA  PRO A 208      15.482  -7.044  39.821  
ATOM   2768  CB  PRO A 208      17.557  -7.131  40.478  
ATOM   2769  HB1 PRO A 208      17.229  -7.349  41.514  
ATOM   2770  HB2 PRO A 208      18.417  -6.425  40.497  
ATOM   2771  CG  PRO A 208      17.981  -8.389  39.721  
ATOM   2772  HG1 PRO A 208      17.248  -9.203  39.911  
ATOM   2773  HG2 PRO A 208      18.998  -8.736  39.994  
ATOM   2774  C   PRO A 208      16.171  -5.080  39.851  
ATOM   2775  O   PRO A 208      16.921  -4.233  39.363  
ATOM   2776  N   GLY A 209      15.085  -4.753  40.581  
ATOM   2777  HN  GLY A 209      14.479  -5.484  40.919  
ATOM   2778  CA  GLY A 209      14.715  -3.396  40.966  
ATOM   2779  HA1 GLY A 209      15.599  -2.888  41.325  
ATOM   2780  HA2 GLY A 209      13.945  -3.475  41.718  
ATOM   2781  C   GLY A 209      14.152  -2.567  39.846  
ATOM   2782  O   GLY A 209      13.917  -1.371  40.013  
ATOM   2783  N   GLY A 210      13.903  -3.185  38.676  
ATOM   2784  HN  GLY A 210      14.096  -4.163  38.617  
ATOM   2785  CA  GLY A 210      13.554  -2.513  37.430  
ATOM   2786  HA1 GLY A 210      12.782  -1.783  37.631  
ATOM   2787  HA2 GLY A 210      13.232  -3.280  36.742  
ATOM   2788  C   GLY A 210      14.713  -1.788  36.781  
ATOM   2789  O   GLY A 210      15.736  -1.486  37.398  
ATOM   2790  N   PHE A 211      14.592  -1.492  35.480  
ATOM   2791  HN  PHE A 211      13.771  -1.807  34.984  
ATOM   2792  CA  PHE A 211      15.616  -0.799  34.716  
ATOM   2793  HA  PHE A 211      16.578  -0.942  35.190  
ATOM   2794  CB  PHE A 211      15.656  -1.414  33.284  
ATOM   2795  HB1 PHE A 211      15.613  -2.521  33.384  
ATOM   2796  HB2 PHE A 211      14.764  -1.108  32.706  
ATOM   2797  CG  PHE A 211      16.891  -1.061  32.486  
ATOM   2798  CD1 PHE A 211      17.835  -2.056  32.168  
ATOM   2799  HD1 PHE A 211      17.686  -3.069  32.512  
ATOM   2800  CE1 PHE A 211      18.967  -1.754  31.402  
ATOM   2801  HE1 PHE A 211      19.687  -2.527  31.173  
ATOM   2802  CZ  PHE A 211      19.173  -0.448  30.946  
ATOM   2803  HZ  PHE A 211      20.062  -0.210  30.378  
ATOM   2804  CD2 PHE A 211      17.089   0.236  31.981  
ATOM   2805  HD2 PHE A 211      16.353   1.005  32.167  
ATOM   2806  CE2 PHE A 211      18.234   0.548  31.237  
ATOM   2807  HE2 PHE A 211      18.392   1.557  30.892  
ATOM   2808  C   PHE A 211      15.321   0.707  34.708  
ATOM   2809  O   PHE A 211      14.209   1.137  34.388  
ATOM   2810  N   ASP A 212      16.308   1.555  35.078  
ATOM   2811  HN  ASP A 212      17.193   1.205  35.399  
ATOM   2812  CA  ASP A 212      16.126   2.998  35.154  
ATOM   2813  HA  ASP A 212      15.100   3.253  34.923  
ATOM   2814  CB  ASP A 212      16.406   3.476  36.610  
ATOM   2815  HB1 ASP A 212      15.788   2.884  37.316  
ATOM   2816  HB2 ASP A 212      17.476   3.300  36.846  
ATOM   2817  CG  ASP A 212      16.106   4.941  36.844  
ATOM   2818  OD1 ASP A 212      16.462   5.459  37.937  
ATOM   2819  OD2 ASP A 212      15.476   5.593  35.970  
ATOM   2820  C   ASP A 212      17.008   3.749  34.146  
ATOM   2821  O   ASP A 212      18.233   3.806  34.262  
ATOM   2822  N   ILE A 213      16.402   4.394  33.127  
ATOM   2823  HN  ILE A 213      15.415   4.281  32.977  
ATOM   2824  CA  ILE A 213      17.138   5.245  32.201  
ATOM   2825  HA  ILE A 213      18.124   4.826  32.069  
ATOM   2826  CB  ILE A 213      16.523   5.325  30.796  
ATOM   2827  HB  ILE A 213      17.174   5.977  30.164  
ATOM   2828  CG2 ILE A 213      16.562   3.915  30.169  
ATOM   2829 HG21 ILE A 213      15.905   3.214  30.727  
ATOM   2830 HG22 ILE A 213      16.211   3.946  29.116  
ATOM   2831 HG23 ILE A 213      17.597   3.516  30.178  
ATOM   2832  CG1 ILE A 213      15.099   5.931  30.758  
ATOM   2833 HG11 ILE A 213      14.378   5.172  31.125  
ATOM   2834 HG12 ILE A 213      15.030   6.811  31.433  
ATOM   2835  CD  ILE A 213      14.664   6.379  29.355  
ATOM   2836  HD1 ILE A 213      13.647   6.829  29.394  
ATOM   2837  HD2 ILE A 213      15.363   7.139  28.948  
ATOM   2838  HD3 ILE A 213      14.631   5.517  28.656  
ATOM   2839  C   ILE A 213      17.360   6.655  32.737  
ATOM   2840  O   ILE A 213      18.180   7.396  32.199  
ATOM   2841  N   SER A 214      16.655   7.084  33.810  
ATOM   2842  HN  SER A 214      16.066   6.445  34.320  
ATOM   2843  CA  SER A 214      16.711   8.462  34.304  
ATOM   2844  HA  SER A 214      16.489   9.096  33.457  
ATOM   2845  CB  SER A 214      15.650   8.806  35.393  
ATOM   2846  HB1 SER A 214      15.678   9.898  35.615  
ATOM   2847  HB2 SER A 214      14.640   8.574  34.988  
ATOM   2848  OG  SER A 214      15.825   8.088  36.614  
ATOM   2849  HG1 SER A 214      15.671   7.128  36.407  
ATOM   2850  C   SER A 214      18.083   8.901  34.786  
ATOM   2851  O   SER A 214      18.488  10.047  34.589  
ATOM   2852  N   LEU A 215      18.838   7.994  35.438  
ATOM   2853  HN  LEU A 215      18.463   7.086  35.605  
ATOM   2854  CA  LEU A 215      20.170   8.245  35.963  
ATOM   2855  HA  LEU A 215      20.099   9.055  36.678  
ATOM   2856  CB  LEU A 215      20.656   6.962  36.690  
ATOM   2857  HB1 LEU A 215      19.974   6.768  37.548  
ATOM   2858  HB2 LEU A 215      20.560   6.097  35.996  
ATOM   2859  CG  LEU A 215      22.106   6.979  37.224  
ATOM   2860  HG  LEU A 215      22.815   7.111  36.372  
ATOM   2861  CD1 LEU A 215      22.336   8.124  38.220  
ATOM   2862 HD11 LEU A 215      21.689   7.998  39.113  
ATOM   2863 HD12 LEU A 215      23.394   8.124  38.554  
ATOM   2864 HD13 LEU A 215      22.121   9.111  37.762  
ATOM   2865  CD2 LEU A 215      22.449   5.633  37.880  
ATOM   2866 HD21 LEU A 215      21.772   5.437  38.738  
ATOM   2867 HD22 LEU A 215      22.340   4.804  37.149  
ATOM   2868 HD23 LEU A 215      23.494   5.645  38.256  
ATOM   2869  C   LEU A 215      21.208   8.664  34.923  
ATOM   2870  O   LEU A 215      21.924   9.654  35.088  
ATOM   2871  N   PHE A 216      21.282   7.951  33.787  
ATOM   2872  HN  PHE A 216      20.686   7.158  33.655  
ATOM   2873  CA  PHE A 216      22.333   8.157  32.809  
ATOM   2874  HA  PHE A 216      22.735   9.158  32.899  
ATOM   2875  CB  PHE A 216      23.482   7.128  33.051  
ATOM   2876  HB1 PHE A 216      23.923   7.304  34.057  
ATOM   2877  HB2 PHE A 216      23.075   6.094  33.044  
ATOM   2878  CG  PHE A 216      24.596   7.225  32.037  
ATOM   2879  CD1 PHE A 216      25.514   8.288  32.094  
ATOM   2880  HD1 PHE A 216      25.409   9.040  32.863  
ATOM   2881  CE1 PHE A 216      26.556   8.384  31.163  
ATOM   2882  HE1 PHE A 216      27.247   9.215  31.208  
ATOM   2883  CZ  PHE A 216      26.698   7.404  30.173  
ATOM   2884  HZ  PHE A 216      27.498   7.478  29.451  
ATOM   2885  CD2 PHE A 216      24.752   6.246  31.042  
ATOM   2886  HD2 PHE A 216      24.055   5.421  30.988  
ATOM   2887  CE2 PHE A 216      25.797   6.332  30.115  
ATOM   2888  HE2 PHE A 216      25.898   5.573  29.353  
ATOM   2889  C   PHE A 216      21.771   8.087  31.399  
ATOM   2890  O   PHE A 216      21.851   9.044  30.631  
ATOM   2891  N   TYR A 217      21.182   6.936  31.022  
ATOM   2892  HN  TYR A 217      21.049   6.207  31.698  
ATOM   2893  CA  TYR A 217      20.809   6.625  29.653  
ATOM   2894  HA  TYR A 217      21.724   6.704  29.081  
ATOM   2895  CB  TYR A 217      20.267   5.171  29.535  
ATOM   2896  HB1 TYR A 217      19.665   4.919  30.434  
ATOM   2897  HB2 TYR A 217      19.624   5.040  28.638  
ATOM   2898  CG  TYR A 217      21.398   4.186  29.388  
ATOM   2899  CD1 TYR A 217      21.630   3.160  30.323  
ATOM   2900  HD1 TYR A 217      21.022   3.098  31.214  
ATOM   2901  CE1 TYR A 217      22.634   2.203  30.098  
ATOM   2902  HE1 TYR A 217      22.802   1.418  30.819  
ATOM   2903  CZ  TYR A 217      23.412   2.268  28.934  
ATOM   2904  OH  TYR A 217      24.423   1.327  28.656  
ATOM   2905  HH  TYR A 217      24.410   0.618  29.324  
ATOM   2906  CD2 TYR A 217      22.186   4.232  28.224  
ATOM   2907  HD2 TYR A 217      22.003   4.997  27.483  
ATOM   2908  CE2 TYR A 217      23.192   3.286  28.004  
ATOM   2909  HE2 TYR A 217      23.794   3.327  27.107  
ATOM   2910  C   TYR A 217      19.878   7.594  28.933  
ATOM   2911  O   TYR A 217      20.027   7.799  27.732  
ATOM   2912  N   ARG A 218      18.904   8.215  29.622  
ATOM   2913  HN  ARG A 218      18.813   8.039  30.608  
ATOM   2914  CA  ARG A 218      17.886   9.067  29.028  
ATOM   2915  HA  ARG A 218      17.315   8.456  28.344  
ATOM   2916  CB  ARG A 218      16.928   9.542  30.151  
ATOM   2917  HB1 ARG A 218      16.417   8.644  30.563  
ATOM   2918  HB2 ARG A 218      17.550   9.962  30.973  
ATOM   2919  CG  ARG A 218      15.857  10.582  29.755  
ATOM   2920  HG1 ARG A 218      16.330  11.534  29.424  
ATOM   2921  HG2 ARG A 218      15.276  10.181  28.893  
ATOM   2922  CD  ARG A 218      14.859  10.887  30.884  
ATOM   2923  HD1 ARG A 218      14.054  11.570  30.528  
ATOM   2924  HD2 ARG A 218      14.411   9.937  31.248  
ATOM   2925  NE  ARG A 218      15.624  11.562  31.978  
ATOM   2926  HE  ARG A 218      16.552  11.927  31.794  
ATOM   2927  CZ  ARG A 218      15.163  11.805  33.196  
ATOM   2928  NH1 ARG A 218      14.085  11.245  33.688  
ATOM   2929 HH11 ARG A 218      13.738  11.570  34.578  
ATOM   2930 HH12 ARG A 218      13.687  10.445  33.225  
ATOM   2931  NH2 ARG A 218      15.847  12.623  33.965  
ATOM   2932 HH21 ARG A 218      15.599  12.737  34.939  
ATOM   2933 HH22 ARG A 218      16.525  13.226  33.540  
ATOM   2934  C   ARG A 218      18.390  10.252  28.201  
ATOM   2935  O   ARG A 218      17.914  10.480  27.086  
ATOM   2936  N   ASP A 219      19.395  11.005  28.701  
ATOM   2937  HN  ASP A 219      19.733  10.833  29.623  
ATOM   2938  CA  ASP A 219      20.096  12.028  27.935  
ATOM   2939  HA  ASP A 219      19.353  12.686  27.503  
ATOM   2940  CB  ASP A 219      21.045  12.858  28.862  
ATOM   2941  HB1 ASP A 219      21.706  12.172  29.431  
ATOM   2942  HB2 ASP A 219      21.682  13.532  28.252  
ATOM   2943  CG  ASP A 219      20.304  13.743  29.850  
ATOM   2944  OD1 ASP A 219      20.952  14.273  30.794  
ATOM   2945  OD2 ASP A 219      19.075  13.962  29.691  
ATOM   2946  C   ASP A 219      20.875  11.449  26.739  
ATOM   2947  O   ASP A 219      20.827  11.969  25.624  
ATOM   2948  N   ILE A 220      21.599  10.328  26.945  
ATOM   2949  HN  ILE A 220      21.606   9.919  27.855  
ATOM   2950  CA  ILE A 220      22.411   9.646  25.937  
ATOM   2951  HA  ILE A 220      23.084  10.382  25.521  
ATOM   2952  CB  ILE A 220      23.254   8.527  26.563  
ATOM   2953  HB  ILE A 220      22.574   7.705  26.893  
ATOM   2954  CG2 ILE A 220      24.237   7.943  25.522  
ATOM   2955 HG21 ILE A 220      24.904   8.736  25.125  
ATOM   2956 HG22 ILE A 220      24.870   7.160  25.992  
ATOM   2957 HG23 ILE A 220      23.705   7.484  24.666  
ATOM   2958  CG1 ILE A 220      24.022   8.994  27.828  
ATOM   2959 HG11 ILE A 220      23.303   9.258  28.632  
ATOM   2960 HG12 ILE A 220      24.606   8.127  28.210  
ATOM   2961  CD  ILE A 220      24.979  10.174  27.616  
ATOM   2962  HD1 ILE A 220      24.431  11.076  27.271  
ATOM   2963  HD2 ILE A 220      25.479  10.422  28.578  
ATOM   2964  HD3 ILE A 220      25.766   9.926  26.873  
ATOM   2965  C   ILE A 220      21.609   9.093  24.754  
ATOM   2966  O   ILE A 220      21.976   9.251  23.587  
ATOM   2967  N   ILE A 221      20.452   8.444  25.013  
ATOM   2968  HN  ILE A 221      20.170   8.280  25.964  
ATOM   2969  CA  ILE A 221      19.618   7.873  23.958  
ATOM   2970  HA  ILE A 221      20.271   7.363  23.263  
ATOM   2971  CB  ILE A 221      18.606   6.835  24.452  
ATOM   2972  HB  ILE A 221      18.066   6.418  23.566  
ATOM   2973  CG2 ILE A 221      19.402   5.661  25.068  
ATOM   2974 HG21 ILE A 221      20.160   5.288  24.346  
ATOM   2975 HG22 ILE A 221      19.920   5.971  25.998  
ATOM   2976 HG23 ILE A 221      18.723   4.819  25.314  
ATOM   2977  CG1 ILE A 221      17.537   7.426  25.408  
ATOM   2978 HG11 ILE A 221      18.040   7.948  26.246  
ATOM   2979 HG12 ILE A 221      16.935   8.185  24.860  
ATOM   2980  CD  ILE A 221      16.572   6.381  25.983  
ATOM   2981  HD1 ILE A 221      16.136   5.763  25.171  
ATOM   2982  HD2 ILE A 221      17.095   5.707  26.695  
ATOM   2983  HD3 ILE A 221      15.741   6.879  26.528  
ATOM   2984  C   ILE A 221      18.913   8.955  23.159  
ATOM   2985  O   ILE A 221      18.629   8.775  21.974  
ATOM   2986  N   SER A 222      18.702  10.141  23.768  
ATOM   2987  HN  SER A 222      18.974  10.244  24.724  
ATOM   2988  CA  SER A 222      18.173  11.337  23.125  
ATOM   2989  HA  SER A 222      17.988  12.042  23.923  
ATOM   2990  CB  SER A 222      19.255  11.966  22.186  
ATOM   2991  HB1 SER A 222      20.219  11.990  22.744  
ATOM   2992  HB2 SER A 222      19.408  11.316  21.295  
ATOM   2993  OG  SER A 222      18.943  13.298  21.766  
ATOM   2994  HG1 SER A 222      19.023  13.860  22.576  
ATOM   2995  C   SER A 222      16.823  11.126  22.429  
ATOM   2996  O   SER A 222      15.988  10.335  22.876  
ATOM   2997  N   ILE A 223      16.572  11.857  21.332  
ATOM   2998  HN  ILE A 223      17.265  12.528  21.062  
ATOM   2999  CA  ILE A 223      15.361  11.809  20.539  
ATOM   3000  HA  ILE A 223      14.811  10.919  20.807  
ATOM   3001  CB  ILE A 223      14.495  13.046  20.797  
ATOM   3002  HB  ILE A 223      14.381  13.130  21.905  
ATOM   3003  CG2 ILE A 223      15.198  14.340  20.319  
ATOM   3004 HG21 ILE A 223      16.209  14.444  20.765  
ATOM   3005 HG22 ILE A 223      15.286  14.369  19.215  
ATOM   3006 HG23 ILE A 223      14.603  15.227  20.625  
ATOM   3007  CG1 ILE A 223      13.067  12.942  20.210  
ATOM   3008 HG11 ILE A 223      12.556  13.910  20.414  
ATOM   3009 HG12 ILE A 223      13.101  12.835  19.105  
ATOM   3010  CD  ILE A 223      12.233  11.813  20.825  
ATOM   3011  HD1 ILE A 223      11.191  11.852  20.440  
ATOM   3012  HD2 ILE A 223      12.650  10.818  20.573  
ATOM   3013  HD3 ILE A 223      12.199  11.911  21.931  
ATOM   3014  C   ILE A 223      15.713  11.687  19.061  
ATOM   3015  O   ILE A 223      16.734  12.200  18.596  
ATOM   3016  N   ALA A 224      14.866  10.993  18.276  
ATOM   3017  HN  ALA A 224      14.051  10.575  18.669  
ATOM   3018  CA  ALA A 224      14.977  10.914  16.833  
ATOM   3019  HA  ALA A 224      15.555  11.742  16.449  
ATOM   3020  CB  ALA A 224      15.644   9.585  16.421  
ATOM   3021  HB1 ALA A 224      15.689   9.478  15.316  
ATOM   3022  HB2 ALA A 224      16.685   9.562  16.807  
ATOM   3023  HB3 ALA A 224      15.116   8.711  16.852  
ATOM   3024  C   ALA A 224      13.568  11.062  16.274  
ATOM   3025  O   ALA A 224      13.036  12.170  16.157  
ATOM   3026  N   GLU A 225      12.900   9.929  15.988  
ATOM   3027  HN  GLU A 225      13.385   9.055  15.936  
ATOM   3028  CA  GLU A 225      11.457   9.799  15.910  
ATOM   3029  HA  GLU A 225      11.125  10.464  15.124  
ATOM   3030  CB  GLU A 225      11.024   8.355  15.534  
ATOM   3031  HB1 GLU A 225       9.915   8.333  15.430  
ATOM   3032  HB2 GLU A 225      11.438   8.127  14.526  
ATOM   3033  CG  GLU A 225      11.445   7.239  16.535  
ATOM   3034  HG1 GLU A 225      11.142   7.498  17.570  
ATOM   3035  HG2 GLU A 225      10.927   6.296  16.259  
ATOM   3036  CD  GLU A 225      12.932   6.944  16.502  
ATOM   3037  OE1 GLU A 225      13.528   6.966  15.397  
ATOM   3038  OE2 GLU A 225      13.551   6.691  17.566  
ATOM   3039  C   GLU A 225      10.745  10.236  17.188  
ATOM   3040  O   GLU A 225      11.316  10.239  18.277  
ATOM   3041  N   ASP A 226       9.480  10.670  17.062  
ATOM   3042  HN  ASP A 226       9.060  10.699  16.151  
ATOM   3043  CA  ASP A 226       8.656  11.194  18.136  
ATOM   3044  HA  ASP A 226       9.170  12.061  18.529  
ATOM   3045  CB  ASP A 226       7.276  11.637  17.589  
ATOM   3046  HB1 ASP A 226       6.816  10.807  17.014  
ATOM   3047  HB2 ASP A 226       6.593  11.899  18.422  
ATOM   3048  CG  ASP A 226       7.347  12.856  16.695  
ATOM   3049  OD1 ASP A 226       8.450  13.299  16.277  
ATOM   3050  OD2 ASP A 226       6.246  13.369  16.358  
ATOM   3051  C   ASP A 226       8.457  10.263  19.338  
ATOM   3052  O   ASP A 226       8.460   9.038  19.227  
ATOM   3053  N   GLU A 227       8.264  10.849  20.540  
ATOM   3054  HN  GLU A 227       8.176  11.849  20.580  
ATOM   3055  CA  GLU A 227       8.205  10.173  21.830  
ATOM   3056  HA  GLU A 227       9.150   9.669  21.964  
ATOM   3057  CB  GLU A 227       8.058  11.187  22.992  
ATOM   3058  HB1 GLU A 227       7.147  11.806  22.834  
ATOM   3059  HB2 GLU A 227       7.928  10.628  23.950  
ATOM   3060  CG  GLU A 227       9.304  12.094  23.135  
ATOM   3061  HG1 GLU A 227      10.220  11.472  23.220  
ATOM   3062  HG2 GLU A 227       9.404  12.728  22.230  
ATOM   3063  CD  GLU A 227       9.239  12.991  24.354  
ATOM   3064  OE1 GLU A 227       9.431  12.499  25.494  
ATOM   3065  OE2 GLU A 227       9.021  14.223  24.187  
ATOM   3066  C   GLU A 227       7.145   9.086  21.936  
ATOM   3067  O   GLU A 227       7.378   8.031  22.528  
ATOM   3068  N   ASP A 228       5.971   9.291  21.303  
ATOM   3069  HN  ASP A 228       5.789  10.187  20.900  
ATOM   3070  CA  ASP A 228       4.900   8.314  21.157  
ATOM   3071  HA  ASP A 228       4.546   8.055  22.146  
ATOM   3072  CB  ASP A 228       3.719   8.891  20.305  
ATOM   3073  HB1 ASP A 228       4.088   9.181  19.299  
ATOM   3074  HB2 ASP A 228       2.947   8.103  20.177  
ATOM   3075  CG  ASP A 228       3.012  10.100  20.895  
ATOM   3076  OD1 ASP A 228       3.518  10.733  21.854  
ATOM   3077  OD2 ASP A 228       1.972  10.512  20.312  
ATOM   3078  C   ASP A 228       5.375   7.008  20.490  
ATOM   3079  O   ASP A 228       4.837   5.923  20.724  
ATOM   3080  N   LEU A 229       6.394   7.100  19.614  
ATOM   3081  HN  LEU A 229       6.861   7.978  19.481  
ATOM   3082  CA  LEU A 229       6.837   6.049  18.721  
ATOM   3083  HA  LEU A 229       6.109   5.250  18.702  
ATOM   3084  CB  LEU A 229       6.990   6.644  17.288  
ATOM   3085  HB1 LEU A 229       7.923   7.252  17.241  
ATOM   3086  HB2 LEU A 229       7.087   5.813  16.556  
ATOM   3087  CG  LEU A 229       5.840   7.579  16.832  
ATOM   3088  HG  LEU A 229       5.781   8.447  17.532  
ATOM   3089  CD1 LEU A 229       6.119   8.174  15.442  
ATOM   3090 HD11 LEU A 229       6.126   7.373  14.673  
ATOM   3091 HD12 LEU A 229       5.328   8.905  15.169  
ATOM   3092 HD13 LEU A 229       7.097   8.698  15.426  
ATOM   3093  CD2 LEU A 229       4.475   6.876  16.823  
ATOM   3094 HD21 LEU A 229       3.684   7.608  16.557  
ATOM   3095 HD22 LEU A 229       4.469   6.066  16.066  
ATOM   3096 HD23 LEU A 229       4.232   6.442  17.814  
ATOM   3097  C   LEU A 229       8.179   5.446  19.149  
ATOM   3098  O   LEU A 229       8.708   4.556  18.489  
ATOM   3099  N   ARG A 230       8.785   5.915  20.262  
ATOM   3100  HN  ARG A 230       8.346   6.647  20.780  
ATOM   3101  CA  ARG A 230      10.101   5.480  20.726  
ATOM   3102  HA  ARG A 230      10.747   5.557  19.864  
ATOM   3103  CB  ARG A 230      10.673   6.444  21.805  
ATOM   3104  HB1 ARG A 230       9.887   6.612  22.575  
ATOM   3105  HB2 ARG A 230      11.549   5.986  22.317  
ATOM   3106  CG  ARG A 230      11.133   7.802  21.225  
ATOM   3107  HG1 ARG A 230      10.310   8.197  20.592  
ATOM   3108  HG2 ARG A 230      11.279   8.537  22.047  
ATOM   3109  CD  ARG A 230      12.390   7.742  20.340  
ATOM   3110  HD1 ARG A 230      12.389   6.823  19.716  
ATOM   3111  HD2 ARG A 230      12.442   8.631  19.676  
ATOM   3112  NE  ARG A 230      13.589   7.749  21.231  
ATOM   3113  HE  ARG A 230      13.482   7.864  22.231  
ATOM   3114  CZ  ARG A 230      14.833   7.658  20.793  
ATOM   3115  NH1 ARG A 230      15.828   7.813  21.640  
ATOM   3116 HH11 ARG A 230      16.744   7.855  21.234  
ATOM   3117 HH12 ARG A 230      15.651   8.409  22.423  
ATOM   3118  NH2 ARG A 230      15.157   7.442  19.542  
ATOM   3119 HH21 ARG A 230      16.133   7.271  19.359  
ATOM   3120 HH22 ARG A 230      14.448   7.189  18.861  
ATOM   3121  C   ARG A 230      10.280   4.022  21.148  
ATOM   3122  O   ARG A 230      11.315   3.414  20.875  
ATOM   3123  N   VAL A 231       9.289   3.425  21.837  
ATOM   3124  HN  VAL A 231       8.445   3.926  22.013  
ATOM   3125  CA  VAL A 231       9.331   2.049  22.331  
ATOM   3126  HA  VAL A 231       8.425   1.938  22.907  
ATOM   3127  CB  VAL A 231       9.248   0.989  21.223  
ATOM   3128  HB  VAL A 231      10.233   0.889  20.712  
ATOM   3129  CG1 VAL A 231       8.825  -0.373  21.810  
ATOM   3130 HG11 VAL A 231       7.823  -0.305  22.282  
ATOM   3131 HG12 VAL A 231       8.769  -1.137  21.005  
ATOM   3132 HG13 VAL A 231       9.543  -0.732  22.568  
ATOM   3133  CG2 VAL A 231       8.195   1.401  20.175  
ATOM   3134 HG21 VAL A 231       8.513   2.298  19.607  
ATOM   3135 HG22 VAL A 231       8.047   0.579  19.444  
ATOM   3136 HG23 VAL A 231       7.220   1.609  20.664  
ATOM   3137  C   VAL A 231      10.481   1.803  23.326  
ATOM   3138  O   VAL A 231      11.303   0.897  23.192  
ATOM   3139  N   HSD A 232      10.570   2.658  24.364  
ATOM   3140  HN  HSD A 232       9.927   3.435  24.407  
ATOM   3141  CA  HSD A 232      11.513   2.532  25.469  
ATOM   3142  HA  HSD A 232      12.082   1.616  25.376  
ATOM   3143  CB  HSD A 232      12.492   3.745  25.523  
ATOM   3144  HB1 HSD A 232      11.893   4.682  25.496  
ATOM   3145  HB2 HSD A 232      13.072   3.742  26.471  
ATOM   3146  ND1 HSD A 232      13.908   4.914  23.739  
ATOM   3147  HD1 HSD A 232      13.567   5.848  23.890  
ATOM   3148  CG  HSD A 232      13.531   3.775  24.426  
ATOM   3149  CE1 HSD A 232      14.944   4.574  22.935  
ATOM   3150  HE1 HSD A 232      15.454   5.293  22.288  
ATOM   3151  NE2 HSD A 232      15.261   3.296  23.055  
ATOM   3152  CD2 HSD A 232      14.376   2.795  24.005  
ATOM   3153  HD2 HSD A 232      14.434   1.761  24.327  
ATOM   3154  C   HSD A 232      10.786   2.450  26.811  
ATOM   3155  O   HSD A 232      11.405   2.524  27.871  
ATOM   3156  N   PHE A 233       9.443   2.310  26.809  
ATOM   3157  HN  PHE A 233       8.962   2.200  25.945  
ATOM   3158  CA  PHE A 233       8.590   2.496  27.979  
ATOM   3159  HA  PHE A 233       8.833   3.483  28.351  
ATOM   3160  CB  PHE A 233       7.080   2.567  27.607  
ATOM   3161  HB1 PHE A 233       6.445   2.674  28.513  
ATOM   3162  HB2 PHE A 233       6.915   3.479  26.991  
ATOM   3163  CG  PHE A 233       6.599   1.384  26.806  
ATOM   3164  CD1 PHE A 233       6.069   0.263  27.466  
ATOM   3165  HD1 PHE A 233       6.049   0.238  28.547  
ATOM   3166  CE1 PHE A 233       5.545  -0.812  26.740  
ATOM   3167  HE1 PHE A 233       5.142  -1.667  27.259  
ATOM   3168  CZ  PHE A 233       5.523  -0.768  25.342  
ATOM   3169  HZ  PHE A 233       5.098  -1.591  24.784  
ATOM   3170  CD2 PHE A 233       6.568   1.418  25.400  
ATOM   3171  HD2 PHE A 233       6.932   2.289  24.879  
ATOM   3172  CE2 PHE A 233       6.034   0.348  24.670  
ATOM   3173  HE2 PHE A 233       5.996   0.389  23.590  
ATOM   3174  C   PHE A 233       8.838   1.592  29.191  
ATOM   3175  O   PHE A 233       8.826   2.066  30.330  
ATOM   3176  N   GLU A 234       9.101   0.286  28.995  
ATOM   3177  HN  GLU A 234       9.064  -0.132  28.090  
ATOM   3178  CA  GLU A 234       9.525  -0.572  30.086  
ATOM   3179  HA  GLU A 234      10.156   0.014  30.743  
ATOM   3180  CB  GLU A 234       8.348  -1.136  30.939  
ATOM   3181  HB1 GLU A 234       8.774  -1.576  31.870  
ATOM   3182  HB2 GLU A 234       7.720  -0.269  31.244  
ATOM   3183  CG  GLU A 234       7.448  -2.203  30.262  
ATOM   3184  HG1 GLU A 234       7.047  -1.808  29.307  
ATOM   3185  HG2 GLU A 234       8.032  -3.120  30.040  
ATOM   3186  CD  GLU A 234       6.282  -2.594  31.157  
ATOM   3187  OE1 GLU A 234       6.519  -3.169  32.252  
ATOM   3188  OE2 GLU A 234       5.107  -2.321  30.792  
ATOM   3189  C   GLU A 234      10.412  -1.678  29.543  
ATOM   3190  O   GLU A 234      10.360  -2.033  28.365  
ATOM   3191  N   GLU A 235      11.326  -2.162  30.405  
ATOM   3192  HN  GLU A 235      11.374  -1.752  31.320  
ATOM   3193  CA  GLU A 235      12.271  -3.251  30.225  
ATOM   3194  HA  GLU A 235      13.084  -2.819  29.658  
ATOM   3195  CB  GLU A 235      12.870  -3.673  31.591  
ATOM   3196  HB1 GLU A 235      13.702  -4.393  31.443  
ATOM   3197  HB2 GLU A 235      13.318  -2.751  32.023  
ATOM   3198  CG  GLU A 235      11.816  -4.253  32.571  
ATOM   3199  HG1 GLU A 235      10.821  -3.796  32.378  
ATOM   3200  HG2 GLU A 235      11.719  -5.342  32.392  
ATOM   3201  CD  GLU A 235      12.118  -3.992  34.038  
ATOM   3202  OE1 GLU A 235      12.317  -2.803  34.407  
ATOM   3203  OE2 GLU A 235      12.077  -4.959  34.847  
ATOM   3204  C   GLU A 235      11.840  -4.476  29.420  
ATOM   3205  O   GLU A 235      10.704  -4.949  29.467  
ATOM   3206  N   SER A 236      12.783  -5.025  28.639  
ATOM   3207  HN  SER A 236      13.710  -4.634  28.638  
ATOM   3208  CA  SER A 236      12.544  -6.119  27.715  
ATOM   3209  HA  SER A 236      11.521  -6.066  27.371  
ATOM   3210  CB  SER A 236      13.480  -6.066  26.481  
ATOM   3211  HB1 SER A 236      14.523  -6.291  26.796  
ATOM   3212  HB2 SER A 236      13.167  -6.822  25.725  
ATOM   3213  OG  SER A 236      13.473  -4.771  25.880  
ATOM   3214  HG1 SER A 236      14.410  -4.486  25.858  
ATOM   3215  C   SER A 236      12.759  -7.472  28.367  
ATOM   3216  O   SER A 236      13.730  -7.700  29.088  
ATOM   3217  N   SER A 237      11.855  -8.424  28.099  
ATOM   3218  HN  SER A 237      11.031  -8.205  27.561  
ATOM   3219  CA  SER A 237      11.923  -9.784  28.601  
ATOM   3220  HA  SER A 237      12.938 -10.046  28.867  
ATOM   3221  CB  SER A 237      10.946  -9.975  29.794  
ATOM   3222  HB1 SER A 237      11.185  -9.194  30.551  
ATOM   3223  HB2 SER A 237       9.895  -9.797  29.466  
ATOM   3224  OG  SER A 237      11.060 -11.270  30.390  
ATOM   3225  HG1 SER A 237      10.396 -11.298  31.118  
ATOM   3226  C   SER A 237      11.463 -10.675  27.472  
ATOM   3227  O   SER A 237      10.513 -10.310  26.791  
ATOM   3228  N   LYS A 238      12.103 -11.841  27.238  
ATOM   3229  HN  LYS A 238      12.865 -12.124  27.816  
ATOM   3230  CA  LYS A 238      11.748 -12.781  26.179  
ATOM   3231  HA  LYS A 238      12.283 -13.686  26.427  
ATOM   3232  CB  LYS A 238      10.239 -13.161  26.101  
ATOM   3233  HB1 LYS A 238       9.640 -12.289  25.763  
ATOM   3234  HB2 LYS A 238      10.106 -13.951  25.331  
ATOM   3235  CG  LYS A 238       9.641 -13.701  27.408  
ATOM   3236  HG1 LYS A 238       9.740 -12.930  28.204  
ATOM   3237  HG2 LYS A 238       8.550 -13.867  27.246  
ATOM   3238  CD  LYS A 238      10.284 -15.023  27.846  
ATOM   3239  HD1 LYS A 238      10.181 -15.754  27.010  
ATOM   3240  HD2 LYS A 238      11.372 -14.882  28.026  
ATOM   3241  CE  LYS A 238       9.640 -15.636  29.089  
ATOM   3242  HE1 LYS A 238       8.546 -15.757  28.943  
ATOM   3243  HE2 LYS A 238      10.096 -16.629  29.303  
ATOM   3244  NZ  LYS A 238       9.855 -14.777  30.261  
ATOM   3245  HZ1 LYS A 238       9.646 -15.355  31.119  
ATOM   3246  HZ2 LYS A 238      10.870 -14.494  30.313  
ATOM   3247  HZ3 LYS A 238       9.230 -13.937  30.255  
ATOM   3248  C   LYS A 238      12.248 -12.402  24.788  
ATOM   3249  O   LYS A 238      12.174 -11.257  24.344  
ATOM   3250  N   LEU A 239      12.769 -13.397  24.039  
ATOM   3251  HN  LEU A 239      12.777 -14.335  24.395  
ATOM   3252  CA  LEU A 239      13.294 -13.230  22.693  
ATOM   3253  HA  LEU A 239      14.079 -12.487  22.728  
ATOM   3254  CB  LEU A 239      13.884 -14.587  22.214  
ATOM   3255  HB1 LEU A 239      14.764 -14.815  22.851  
ATOM   3256  HB2 LEU A 239      13.125 -15.381  22.404  
ATOM   3257  CG  LEU A 239      14.307 -14.703  20.730  
ATOM   3258  HG  LEU A 239      13.410 -14.540  20.085  
ATOM   3259  CD1 LEU A 239      15.374 -13.671  20.339  
ATOM   3260 HD11 LEU A 239      15.010 -12.636  20.503  
ATOM   3261 HD12 LEU A 239      16.295 -13.824  20.939  
ATOM   3262 HD13 LEU A 239      15.634 -13.782  19.265  
ATOM   3263  CD2 LEU A 239      14.819 -16.123  20.435  
ATOM   3264 HD21 LEU A 239      15.730 -16.341  21.032  
ATOM   3265 HD22 LEU A 239      14.043 -16.876  20.691  
ATOM   3266 HD23 LEU A 239      15.067 -16.229  19.358  
ATOM   3267  C   LEU A 239      12.264 -12.722  21.698  
ATOM   3268  O   LEU A 239      12.516 -11.815  20.907  
ATOM   3269  N   GLU A 240      11.052 -13.293  21.740  
ATOM   3270  HN  GLU A 240      10.855 -14.028  22.403  
ATOM   3271  CA  GLU A 240       9.947 -12.977  20.869  
ATOM   3272  HA  GLU A 240      10.277 -13.105  19.849  
ATOM   3273  CB  GLU A 240       8.798 -13.973  21.184  
ATOM   3274  HB1 GLU A 240       8.362 -13.768  22.184  
ATOM   3275  HB2 GLU A 240       8.000 -13.799  20.428  
ATOM   3276  CG  GLU A 240       9.189 -15.481  21.096  
ATOM   3277  HG1 GLU A 240       8.259 -16.066  20.922  
ATOM   3278  HG2 GLU A 240       9.861 -15.650  20.233  
ATOM   3279  CD  GLU A 240       9.844 -16.074  22.341  
ATOM   3280  OE1 GLU A 240      10.144 -17.297  22.331  
ATOM   3281  OE2 GLU A 240      10.070 -15.348  23.342  
ATOM   3282  C   GLU A 240       9.462 -11.532  21.011  
ATOM   3283  O   GLU A 240       9.268 -10.806  20.035  
ATOM   3284  N   ASP A 241       9.304 -11.075  22.270  
ATOM   3285  HN  ASP A 241       9.488 -11.695  23.027  
ATOM   3286  CA  ASP A 241       8.960  -9.717  22.643  
ATOM   3287  HA  ASP A 241       8.071  -9.450  22.087  
ATOM   3288  CB  ASP A 241       8.670  -9.734  24.172  
ATOM   3289  HB1 ASP A 241       8.227 -10.716  24.444  
ATOM   3290  HB2 ASP A 241       9.615  -9.619  24.735  
ATOM   3291  CG  ASP A 241       7.691  -8.684  24.651  
ATOM   3292  OD1 ASP A 241       7.183  -7.874  23.837  
ATOM   3293  OD2 ASP A 241       7.395  -8.669  25.876  
ATOM   3294  C   ASP A 241      10.063  -8.715  22.262  
ATOM   3295  O   ASP A 241       9.812  -7.652  21.689  
ATOM   3296  N   LEU A 242      11.340  -9.073  22.527  
ATOM   3297  HN  LEU A 242      11.521  -9.917  23.040  
ATOM   3298  CA  LEU A 242      12.519  -8.309  22.150  
ATOM   3299  HA  LEU A 242      12.424  -7.325  22.587  
ATOM   3300  CB  LEU A 242      13.778  -9.008  22.729  
ATOM   3301  HB1 LEU A 242      13.660  -9.069  23.833  
ATOM   3302  HB2 LEU A 242      13.803 -10.054  22.351  
ATOM   3303  CG  LEU A 242      15.143  -8.356  22.419  
ATOM   3304  HG  LEU A 242      15.267  -8.273  21.313  
ATOM   3305  CD1 LEU A 242      15.255  -6.948  23.020  
ATOM   3306 HD11 LEU A 242      14.480  -6.275  22.596  
ATOM   3307 HD12 LEU A 242      15.128  -6.985  24.122  
ATOM   3308 HD13 LEU A 242      16.253  -6.519  22.796  
ATOM   3309  CD2 LEU A 242      16.278  -9.253  22.936  
ATOM   3310 HD21 LEU A 242      16.234 -10.248  22.443  
ATOM   3311 HD22 LEU A 242      17.268  -8.800  22.725  
ATOM   3312 HD23 LEU A 242      16.183  -9.401  24.033  
ATOM   3313  C   LEU A 242      12.668  -8.109  20.644  
ATOM   3314  O   LEU A 242      12.931  -7.004  20.169  
ATOM   3315  N   LEU A 243      12.445  -9.175  19.848  
ATOM   3316  HN  LEU A 243      12.291 -10.075  20.268  
ATOM   3317  CA  LEU A 243      12.435  -9.147  18.394  
ATOM   3318  HA  LEU A 243      13.390  -8.755  18.073  
ATOM   3319  CB  LEU A 243      12.279 -10.607  17.878  
ATOM   3320  HB1 LEU A 243      13.121 -11.178  18.337  
ATOM   3321  HB2 LEU A 243      11.341 -11.045  18.282  
ATOM   3322  CG  LEU A 243      12.338 -10.869  16.350  
ATOM   3323  HG  LEU A 243      12.607 -11.951  16.237  
ATOM   3324  CD1 LEU A 243      10.976 -10.704  15.656  
ATOM   3325 HD11 LEU A 243      11.043 -11.015  14.591  
ATOM   3326 HD12 LEU A 243      10.202 -11.327  16.152  
ATOM   3327 HD13 LEU A 243      10.647  -9.646  15.681  
ATOM   3328  CD2 LEU A 243      13.431 -10.055  15.638  
ATOM   3329 HD21 LEU A 243      13.187  -8.973  15.651  
ATOM   3330 HD22 LEU A 243      14.413 -10.200  16.136  
ATOM   3331 HD23 LEU A 243      13.517 -10.370  14.576  
ATOM   3332  C   LEU A 243      11.372  -8.203  17.840  
ATOM   3333  O   LEU A 243      11.628  -7.396  16.947  
ATOM   3334  N   ARG A 244      10.153  -8.223  18.416  
ATOM   3335  HN  ARG A 244       9.943  -8.917  19.106  
ATOM   3336  CA  ARG A 244       9.123  -7.238  18.134  
ATOM   3337  HA  ARG A 244       8.957  -7.249  17.066  
ATOM   3338  CB  ARG A 244       7.786  -7.645  18.797  
ATOM   3339  HB1 ARG A 244       7.420  -8.557  18.276  
ATOM   3340  HB2 ARG A 244       7.994  -7.931  19.851  
ATOM   3341  CG  ARG A 244       6.680  -6.565  18.778  
ATOM   3342  HG1 ARG A 244       6.981  -5.685  19.391  
ATOM   3343  HG2 ARG A 244       6.548  -6.212  17.729  
ATOM   3344  CD  ARG A 244       5.322  -7.067  19.278  
ATOM   3345  HD1 ARG A 244       4.549  -6.269  19.222  
ATOM   3346  HD2 ARG A 244       5.005  -7.939  18.664  
ATOM   3347  NE  ARG A 244       5.507  -7.476  20.702  
ATOM   3348  HE  ARG A 244       6.195  -7.001  21.261  
ATOM   3349  CZ  ARG A 244       4.719  -8.336  21.329  
ATOM   3350  NH1 ARG A 244       3.665  -8.879  20.761  
ATOM   3351 HH11 ARG A 244       2.968  -9.179  21.427  
ATOM   3352 HH12 ARG A 244       3.329  -8.470  19.910  
ATOM   3353  NH2 ARG A 244       4.968  -8.665  22.578  
ATOM   3354 HH21 ARG A 244       4.444  -9.408  23.003  
ATOM   3355 HH22 ARG A 244       5.790  -8.298  23.047  
ATOM   3356  C   ARG A 244       9.496  -5.793  18.463  
ATOM   3357  O   ARG A 244       9.229  -4.878  17.685  
ATOM   3358  N   LYS A 245      10.163  -5.547  19.611  
ATOM   3359  HN  LYS A 245      10.343  -6.296  20.250  
ATOM   3360  CA  LYS A 245      10.700  -4.237  19.958  
ATOM   3361  HA  LYS A 245       9.878  -3.534  19.904  
ATOM   3362  CB  LYS A 245      11.231  -4.204  21.418  
ATOM   3363  HB1 LYS A 245      10.363  -4.426  22.077  
ATOM   3364  HB2 LYS A 245      11.965  -5.028  21.553  
ATOM   3365  CG  LYS A 245      11.898  -2.878  21.849  
ATOM   3366  HG1 LYS A 245      12.824  -2.720  21.258  
ATOM   3367  HG2 LYS A 245      11.216  -2.031  21.613  
ATOM   3368  CD  LYS A 245      12.258  -2.828  23.350  
ATOM   3369  HD1 LYS A 245      12.826  -3.752  23.595  
ATOM   3370  HD2 LYS A 245      12.921  -1.953  23.537  
ATOM   3371  CE  LYS A 245      11.027  -2.705  24.262  
ATOM   3372  HE1 LYS A 245      10.556  -1.709  24.123  
ATOM   3373  HE2 LYS A 245      10.285  -3.490  24.014  
ATOM   3374  NZ  LYS A 245      11.355  -2.843  25.695  
ATOM   3375  HZ1 LYS A 245      10.468  -2.835  26.249  
ATOM   3376  HZ2 LYS A 245      11.854  -3.747  25.861  
ATOM   3377  HZ3 LYS A 245      11.960  -2.048  26.016  
ATOM   3378  C   LYS A 245      11.737  -3.722  18.964  
ATOM   3379  O   LYS A 245      11.706  -2.559  18.560  
ATOM   3380  N   VAL A 246      12.657  -4.596  18.494  
ATOM   3381  HN  VAL A 246      12.707  -5.522  18.878  
ATOM   3382  CA  VAL A 246      13.554  -4.281  17.386  
ATOM   3383  HA  VAL A 246      14.084  -3.376  17.649  
ATOM   3384  CB  VAL A 246      14.598  -5.368  17.118  
ATOM   3385  HB  VAL A 246      14.096  -6.348  16.943  
ATOM   3386  CG1 VAL A 246      15.456  -5.008  15.885  
ATOM   3387 HG11 VAL A 246      16.371  -5.632  15.864  
ATOM   3388 HG12 VAL A 246      14.899  -5.169  14.938  
ATOM   3389 HG13 VAL A 246      15.774  -3.945  15.931  
ATOM   3390  CG2 VAL A 246      15.524  -5.499  18.338  
ATOM   3391 HG21 VAL A 246      16.028  -4.530  18.542  
ATOM   3392 HG22 VAL A 246      14.960  -5.814  19.239  
ATOM   3393 HG23 VAL A 246      16.310  -6.258  18.143  
ATOM   3394  C   VAL A 246      12.806  -3.963  16.098  
ATOM   3395  O   VAL A 246      13.100  -2.970  15.440  
ATOM   3396  N   ARG A 247      11.779  -4.757  15.730  
ATOM   3397  HN  ARG A 247      11.574  -5.584  16.259  
ATOM   3398  CA  ARG A 247      10.933  -4.492  14.576  
ATOM   3399  HA  ARG A 247      11.580  -4.439  13.711  
ATOM   3400  CB  ARG A 247       9.930  -5.642  14.332  
ATOM   3401  HB1 ARG A 247       9.466  -5.937  15.297  
ATOM   3402  HB2 ARG A 247       9.105  -5.299  13.661  
ATOM   3403  CG  ARG A 247      10.572  -6.859  13.646  
ATOM   3404  HG1 ARG A 247      10.984  -6.499  12.680  
ATOM   3405  HG2 ARG A 247      11.412  -7.255  14.258  
ATOM   3406  CD  ARG A 247       9.546  -7.965  13.398  
ATOM   3407  HD1 ARG A 247       9.279  -8.439  14.370  
ATOM   3408  HD2 ARG A 247       8.634  -7.528  12.924  
ATOM   3409  NE  ARG A 247      10.136  -8.992  12.485  
ATOM   3410  HE  ARG A 247      10.986  -8.775  11.993  
ATOM   3411  CZ  ARG A 247       9.407  -9.981  11.979  
ATOM   3412  NH1 ARG A 247       8.163 -10.203  12.341  
ATOM   3413 HH11 ARG A 247       7.674 -10.998  11.960  
ATOM   3414 HH12 ARG A 247       7.782  -9.712  13.136  
ATOM   3415  NH2 ARG A 247       9.928 -10.771  11.070  
ATOM   3416 HH21 ARG A 247       9.344 -11.407  10.548  
ATOM   3417 HH22 ARG A 247      10.923 -10.759  10.915  
ATOM   3418  C   ARG A 247      10.188  -3.169  14.586  
ATOM   3419  O   ARG A 247      10.178  -2.451  13.589  
ATOM   3420  N   ALA A 248       9.588  -2.784  15.728  
ATOM   3421  HN  ALA A 248       9.560  -3.413  16.511  
ATOM   3422  CA  ALA A 248       8.958  -1.489  15.904  
ATOM   3423  HA  ALA A 248       8.190  -1.385  15.147  
ATOM   3424  CB  ALA A 248       8.316  -1.425  17.304  
ATOM   3425  HB1 ALA A 248       7.605  -2.269  17.430  
ATOM   3426  HB2 ALA A 248       9.088  -1.504  18.099  
ATOM   3427  HB3 ALA A 248       7.757  -0.474  17.435  
ATOM   3428  C   ALA A 248       9.934  -0.329  15.715  
ATOM   3429  O   ALA A 248       9.644   0.666  15.050  
ATOM   3430  N   LYS A 249      11.154  -0.463  16.267  
ATOM   3431  HN  LYS A 249      11.352  -1.253  16.849  
ATOM   3432  CA  LYS A 249      12.259   0.434  16.002  
ATOM   3433  HA  LYS A 249      11.909   1.433  16.204  
ATOM   3434  CB  LYS A 249      13.410   0.173  16.997  
ATOM   3435  HB1 LYS A 249      13.716  -0.895  16.947  
ATOM   3436  HB2 LYS A 249      14.282   0.806  16.720  
ATOM   3437  CG  LYS A 249      13.020   0.545  18.437  
ATOM   3438  HG1 LYS A 249      12.770   1.630  18.445  
ATOM   3439  HG2 LYS A 249      12.102  -0.005  18.742  
ATOM   3440  CD  LYS A 249      14.139   0.243  19.446  
ATOM   3441  HD1 LYS A 249      14.263  -0.863  19.506  
ATOM   3442  HD2 LYS A 249      15.097   0.659  19.060  
ATOM   3443  CE  LYS A 249      13.875   0.786  20.856  
ATOM   3444  HE1 LYS A 249      12.922   0.388  21.265  
ATOM   3445  HE2 LYS A 249      14.710   0.501  21.534  
ATOM   3446  NZ  LYS A 249      13.797   2.255  20.825  
ATOM   3447  HZ1 LYS A 249      14.171   2.655  21.719  
ATOM   3448  HZ2 LYS A 249      14.403   2.631  20.044  
ATOM   3449  HZ3 LYS A 249      12.818   2.602  20.678  
ATOM   3450  C   LYS A 249      12.745   0.477  14.553  
ATOM   3451  O   LYS A 249      12.966   1.548  13.994  
ATOM   3452  N   GLU A 250      12.886  -0.687  13.892  
ATOM   3453  HN  GLU A 250      12.764  -1.546  14.400  
ATOM   3454  CA  GLU A 250      13.207  -0.829  12.478  
ATOM   3455  HA  GLU A 250      14.115  -0.267  12.312  
ATOM   3456  CB  GLU A 250      13.495  -2.311  12.114  
ATOM   3457  HB1 GLU A 250      13.263  -2.925  13.012  
ATOM   3458  HB2 GLU A 250      12.825  -2.700  11.317  
ATOM   3459  CG  GLU A 250      14.983  -2.562  11.763  
ATOM   3460  HG1 GLU A 250      15.645  -1.964  12.421  
ATOM   3461  HG2 GLU A 250      15.224  -3.637  11.910  
ATOM   3462  CD  GLU A 250      15.254  -2.227  10.313  
ATOM   3463  OE1 GLU A 250      14.671  -2.913   9.434  
ATOM   3464  OE2 GLU A 250      16.033  -1.288  10.007  
ATOM   3465  C   GLU A 250      12.185  -0.227  11.522  
ATOM   3466  O   GLU A 250      12.552   0.374  10.511  
ATOM   3467  N   THR A 251      10.877  -0.366  11.816  
ATOM   3468  HN  THR A 251      10.606  -0.960  12.581  
ATOM   3469  CA  THR A 251       9.784   0.296  11.103  
ATOM   3470  HA  THR A 251       9.795  -0.080  10.089  
ATOM   3471  CB  THR A 251       8.413  -0.025  11.704  
ATOM   3472  HB  THR A 251       8.481  -0.007  12.817  
ATOM   3473  OG1 THR A 251       8.000  -1.315  11.282  
ATOM   3474  HG1 THR A 251       7.143  -1.473  11.739  
ATOM   3475  CG2 THR A 251       7.304   0.938  11.252  
ATOM   3476 HG21 THR A 251       6.310   0.576  11.588  
ATOM   3477 HG22 THR A 251       7.447   1.954  11.677  
ATOM   3478 HG23 THR A 251       7.293   1.015  10.147  
ATOM   3479  C   THR A 251       9.964   1.800  10.993  
ATOM   3480  O   THR A 251      10.194   2.486  11.987  
ATOM   3481  N   ARG A 252       9.899   2.340   9.758  
ATOM   3482  HN  ARG A 252       9.678   1.767   8.969  
ATOM   3483  CA  ARG A 252      10.112   3.744   9.454  
ATOM   3484  HA  ARG A 252      11.027   4.022   9.959  
ATOM   3485  CB  ARG A 252      10.380   3.972   7.939  
ATOM   3486  HB1 ARG A 252       9.623   3.394   7.364  
ATOM   3487  HB2 ARG A 252      10.221   5.042   7.672  
ATOM   3488  CG  ARG A 252      11.805   3.606   7.436  
ATOM   3489  HG1 ARG A 252      11.761   3.615   6.325  
ATOM   3490  HG2 ARG A 252      12.512   4.409   7.748  
ATOM   3491  CD  ARG A 252      12.385   2.262   7.912  
ATOM   3492  HD1 ARG A 252      12.691   2.358   8.980  
ATOM   3493  HD2 ARG A 252      11.640   1.445   7.802  
ATOM   3494  NE  ARG A 252      13.574   1.930   7.061  
ATOM   3495  HE  ARG A 252      13.533   2.143   6.074  
ATOM   3496  CZ  ARG A 252      14.444   0.966   7.337  
ATOM   3497  NH1 ARG A 252      14.387   0.274   8.451  
ATOM   3498 HH11 ARG A 252      15.114  -0.362   8.730  
ATOM   3499 HH12 ARG A 252      13.684   0.500   9.130  
ATOM   3500  NH2 ARG A 252      15.365   0.690   6.436  
ATOM   3501 HH21 ARG A 252      16.038  -0.051   6.572  
ATOM   3502 HH22 ARG A 252      15.554   1.380   5.718  
ATOM   3503  C   ARG A 252       9.067   4.721  10.005  
ATOM   3504  O   ARG A 252       7.896   4.394  10.198  
ATOM   3505  N   LYS A 253       9.509   5.962  10.296  
ATOM   3506  HN  LYS A 253      10.495   6.151  10.228  
ATOM   3507  CA  LYS A 253       8.652   7.059  10.721  
ATOM   3508  HA  LYS A 253       7.614   6.795  10.569  
ATOM   3509  CB  LYS A 253       8.864   7.444  12.216  
ATOM   3510  HB1 LYS A 253       9.906   7.800  12.376  
ATOM   3511  HB2 LYS A 253       8.181   8.295  12.450  
ATOM   3512  CG  LYS A 253       8.547   6.336  13.239  
ATOM   3513  HG1 LYS A 253       8.294   6.822  14.209  
ATOM   3514  HG2 LYS A 253       7.648   5.772  12.903  
ATOM   3515  CD  LYS A 253       9.722   5.382  13.502  
ATOM   3516  HD1 LYS A 253      10.028   4.900  12.553  
ATOM   3517  HD2 LYS A 253      10.591   5.984  13.851  
ATOM   3518  CE  LYS A 253       9.408   4.292  14.528  
ATOM   3519  HE1 LYS A 253       9.233   4.741  15.530  
ATOM   3520  HE2 LYS A 253       8.511   3.707  14.230  
ATOM   3521  NZ  LYS A 253      10.544   3.366  14.623  
ATOM   3522  HZ1 LYS A 253      10.468   2.630  13.885  
ATOM   3523  HZ2 LYS A 253      11.452   3.879  14.470  
ATOM   3524  HZ3 LYS A 253      10.568   2.932  15.578  
ATOM   3525  C   LYS A 253       8.911   8.307   9.882  
ATOM   3526  O   LYS A 253       8.148   9.271   9.934  
ATOM   3527  N   ARG A 254      10.000   8.313   9.083  
ATOM   3528  HN  ARG A 254      10.643   7.549   9.121  
ATOM   3529  CA  ARG A 254      10.365   9.370   8.155  
ATOM   3530  HA  ARG A 254      10.319  10.302   8.702  
ATOM   3531  CB  ARG A 254      11.806   9.165   7.628  
ATOM   3532  HB1 ARG A 254      12.138  10.069   7.069  
ATOM   3533  HB2 ARG A 254      12.471   9.066   8.515  
ATOM   3534  CG  ARG A 254      11.977   7.922   6.728  
ATOM   3535  HG1 ARG A 254      11.506   7.042   7.222  
ATOM   3536  HG2 ARG A 254      11.451   8.090   5.760  
ATOM   3537  CD  ARG A 254      13.441   7.593   6.446  
ATOM   3538  HD1 ARG A 254      13.943   8.434   5.915  
ATOM   3539  HD2 ARG A 254      13.961   7.379   7.409  
ATOM   3540  NE  ARG A 254      13.456   6.380   5.577  
ATOM   3541  HE  ARG A 254      12.616   6.042   5.130  
ATOM   3542  CZ  ARG A 254      14.516   5.612   5.398  
ATOM   3543  NH1 ARG A 254      15.701   5.878   5.885  
ATOM   3544 HH11 ARG A 254      16.463   5.273   5.589  
ATOM   3545 HH12 ARG A 254      15.860   6.769   6.327  
ATOM   3546  NH2 ARG A 254      14.369   4.520   4.685  
ATOM   3547 HH21 ARG A 254      15.127   3.846   4.662  
ATOM   3548 HH22 ARG A 254      13.453   4.305   4.347  
ATOM   3549  C   ARG A 254       9.443   9.499   6.950  
ATOM   3550  O   ARG A 254       8.871   8.522   6.465  
ATOM   3551  N   ALA A 255       9.296  10.722   6.414  
ATOM   3552  HN  ALA A 255       9.765  11.509   6.821  
ATOM   3553  CA  ALA A 255       8.544  10.981   5.206  
ATOM   3554  HA  ALA A 255       7.748  10.254   5.114  
ATOM   3555  CB  ALA A 255       7.919  12.389   5.279  
ATOM   3556  HB1 ALA A 255       7.279  12.468   6.184  
ATOM   3557  HB2 ALA A 255       8.707  13.170   5.343  
ATOM   3558  HB3 ALA A 255       7.286  12.587   4.389  
ATOM   3559  C   ALA A 255       9.410  10.868   3.954  
ATOM   3560  O   ALA A 255      10.592  11.209   3.956  
ATOM   3561  N   LEU A 256       8.825  10.406   2.829  
ATOM   3562  HN  LEU A 256       7.859  10.139   2.849  
ATOM   3563  CA  LEU A 256       9.429  10.422   1.504  
ATOM   3564  HA  LEU A 256      10.374   9.900   1.563  
ATOM   3565  CB  LEU A 256       8.492   9.707   0.492  
ATOM   3566  HB1 LEU A 256       8.313   8.672   0.858  
ATOM   3567  HB2 LEU A 256       7.507  10.224   0.484  
ATOM   3568  CG  LEU A 256       8.999   9.619  -0.965  
ATOM   3569  HG  LEU A 256       9.227  10.645  -1.339  
ATOM   3570  CD1 LEU A 256      10.272   8.766  -1.073  
ATOM   3571 HD11 LEU A 256      11.098   9.201  -0.473  
ATOM   3572 HD12 LEU A 256      10.076   7.735  -0.708  
ATOM   3573 HD13 LEU A 256      10.605   8.705  -2.132  
ATOM   3574  CD2 LEU A 256       7.906   9.046  -1.881  
ATOM   3575 HD21 LEU A 256       6.975   9.648  -1.806  
ATOM   3576 HD22 LEU A 256       8.247   9.055  -2.937  
ATOM   3577 HD23 LEU A 256       7.681   7.997  -1.600  
ATOM   3578  C   LEU A 256       9.721  11.841   1.026  
ATOM   3579  O   LEU A 256      10.775  12.142   0.460  
ATOM   3580  N   SER A 257       8.774  12.761   1.292  
ATOM   3581  HN  SER A 257       7.939  12.478   1.758  
ATOM   3582  CA  SER A 257       8.922  14.174   0.992  
ATOM   3583  HA  SER A 257       9.972  14.432   0.989  
ATOM   3584  CB  SER A 257       8.274  14.639  -0.342  
ATOM   3585  HB1 SER A 257       7.166  14.522  -0.298  
ATOM   3586  HB2 SER A 257       8.509  15.715  -0.507  
ATOM   3587  OG  SER A 257       8.764  13.903  -1.462  
ATOM   3588  HG1 SER A 257       8.078  13.223  -1.662  
ATOM   3589  C   SER A 257       8.257  14.983   2.081  
ATOM   3590  O   SER A 257       7.238  14.579   2.642  
ATOM   3591  N   ARG A 258       8.823  16.162   2.385  
ATOM   3592  HN  ARG A 258       9.685  16.433   1.930  
ATOM   3593  CA  ARG A 258       8.296  17.122   3.331  
ATOM   3594  HA  ARG A 258       7.449  16.709   3.863  
ATOM   3595  CB  ARG A 258       9.397  17.566   4.337  
ATOM   3596  HB1 ARG A 258      10.174  18.157   3.797  
ATOM   3597  HB2 ARG A 258       8.950  18.227   5.110  
ATOM   3598  CG  ARG A 258      10.125  16.391   5.028  
ATOM   3599  HG1 ARG A 258       9.388  15.729   5.535  
ATOM   3600  HG2 ARG A 258      10.629  15.780   4.244  
ATOM   3601  CD  ARG A 258      11.224  16.821   6.015  
ATOM   3602  HD1 ARG A 258      11.904  15.957   6.209  
ATOM   3603  HD2 ARG A 258      11.811  17.669   5.596  
ATOM   3604  NE  ARG A 258      10.573  17.232   7.299  
ATOM   3605  HE  ARG A 258       9.565  17.157   7.397  
ATOM   3606  CZ  ARG A 258      11.249  17.349   8.437  
ATOM   3607  NH1 ARG A 258      12.541  17.588   8.461  
ATOM   3608 HH11 ARG A 258      13.013  17.658   9.348  
ATOM   3609 HH12 ARG A 258      12.966  17.955   7.628  
ATOM   3610  NH2 ARG A 258      10.598  17.205   9.570  
ATOM   3611 HH21 ARG A 258      11.092  17.174  10.440  
ATOM   3612 HH22 ARG A 258       9.665  16.802   9.480  
ATOM   3613  C   ARG A 258       7.830  18.314   2.503  
ATOM   3614  O   ARG A 258       8.632  19.063   1.938  
ATOM   3615  N   LEU A 259       6.505  18.516   2.380  
ATOM   3616  HN  LEU A 259       5.843  17.993   2.920  
ATOM   3617  CA  LEU A 259       5.951  19.429   1.395  
ATOM   3618  HA  LEU A 259       6.711  20.118   1.053  
ATOM   3619  CB  LEU A 259       5.372  18.665   0.167  
ATOM   3620  HB1 LEU A 259       4.705  17.860   0.548  
ATOM   3621  HB2 LEU A 259       4.755  19.344  -0.460  
ATOM   3622  CG  LEU A 259       6.433  18.034  -0.764  
ATOM   3623  HG  LEU A 259       7.145  17.454  -0.134  
ATOM   3624  CD1 LEU A 259       5.789  17.070  -1.769  
ATOM   3625 HD11 LEU A 259       6.566  16.584  -2.398  
ATOM   3626 HD12 LEU A 259       5.212  16.282  -1.246  
ATOM   3627 HD13 LEU A 259       5.102  17.626  -2.442  
ATOM   3628  CD2 LEU A 259       7.225  19.098  -1.537  
ATOM   3629 HD21 LEU A 259       8.015  18.625  -2.159  
ATOM   3630 HD22 LEU A 259       6.554  19.673  -2.208  
ATOM   3631 HD23 LEU A 259       7.707  19.813  -0.842  
ATOM   3632  C   LEU A 259       4.861  20.303   1.977  
ATOM   3633  O   LEU A 259       4.212  19.992   2.977  
ATOM   3634  N   LYS A 260       4.644  21.460   1.332  
ATOM   3635  HN  LYS A 260       5.238  21.734   0.566  
ATOM   3636  CA  LYS A 260       3.519  22.329   1.577  
ATOM   3637  HA  LYS A 260       3.476  22.519   2.641  
ATOM   3638  CB  LYS A 260       3.716  23.679   0.848  
ATOM   3639  HB1 LYS A 260       3.832  23.482  -0.243  
ATOM   3640  HB2 LYS A 260       2.817  24.319   0.979  
ATOM   3641  CG  LYS A 260       4.934  24.469   1.349  
ATOM   3642  HG1 LYS A 260       4.773  24.759   2.411  
ATOM   3643  HG2 LYS A 260       5.844  23.826   1.316  
ATOM   3644  CD  LYS A 260       5.195  25.719   0.495  
ATOM   3645  HD1 LYS A 260       5.370  25.394  -0.556  
ATOM   3646  HD2 LYS A 260       4.283  26.359   0.507  
ATOM   3647  CE  LYS A 260       6.397  26.527   0.991  
ATOM   3648  HE1 LYS A 260       6.201  26.899   2.022  
ATOM   3649  HE2 LYS A 260       7.313  25.901   1.004  
ATOM   3650  NZ  LYS A 260       6.641  27.690   0.125  
ATOM   3651  HZ1 LYS A 260       5.737  28.206  -0.029  
ATOM   3652  HZ2 LYS A 260       7.325  28.327   0.610  
ATOM   3653  HZ3 LYS A 260       7.025  27.415  -0.810  
ATOM   3654  C   LYS A 260       2.174  21.737   1.172  
ATOM   3655  O   LYS A 260       2.031  21.108   0.124  
ATOM   3656  N   LEU A 261       1.140  21.987   1.990  
ATOM   3657  HN  LEU A 261       1.296  22.415   2.887  
ATOM   3658  CA  LEU A 261      -0.246  21.816   1.624  
ATOM   3659  HA  LEU A 261      -0.322  21.522   0.587  
ATOM   3660  CB  LEU A 261      -0.946  20.752   2.507  
ATOM   3661  HB1 LEU A 261      -0.498  19.764   2.261  
ATOM   3662  HB2 LEU A 261      -0.699  20.964   3.570  
ATOM   3663  CG  LEU A 261      -2.482  20.647   2.370  
ATOM   3664  HG  LEU A 261      -2.934  21.621   2.681  
ATOM   3665  CD1 LEU A 261      -2.924  20.351   0.928  
ATOM   3666 HD11 LEU A 261      -2.485  19.391   0.582  
ATOM   3667 HD12 LEU A 261      -4.030  20.268   0.871  
ATOM   3668 HD13 LEU A 261      -2.604  21.155   0.234  
ATOM   3669  CD2 LEU A 261      -3.027  19.566   3.317  
ATOM   3670 HD21 LEU A 261      -4.135  19.521   3.258  
ATOM   3671 HD22 LEU A 261      -2.619  18.571   3.039  
ATOM   3672 HD23 LEU A 261      -2.736  19.787   4.366  
ATOM   3673  C   LEU A 261      -0.884  23.185   1.747  
ATOM   3674  O   LEU A 261      -0.921  23.794   2.815  
ATOM   3675  N   LYS A 262      -1.348  23.745   0.620  
ATOM   3676  HN  LYS A 262      -1.300  23.245  -0.252  
ATOM   3677  CA  LYS A 262      -1.707  25.142   0.536  
ATOM   3678  HA  LYS A 262      -1.513  25.644   1.473  
ATOM   3679  CB  LYS A 262      -0.874  25.843  -0.568  
ATOM   3680  HB1 LYS A 262      -1.243  25.540  -1.572  
ATOM   3681  HB2 LYS A 262      -0.997  26.944  -0.466  
ATOM   3682  CG  LYS A 262       0.618  25.474  -0.485  
ATOM   3683  HG1 LYS A 262       0.933  25.490   0.581  
ATOM   3684  HG2 LYS A 262       0.756  24.432  -0.861  
ATOM   3685  CD  LYS A 262       1.559  26.396  -1.277  
ATOM   3686  HD1 LYS A 262       1.647  27.372  -0.752  
ATOM   3687  HD2 LYS A 262       2.567  25.917  -1.266  
ATOM   3688  CE  LYS A 262       1.117  26.645  -2.723  
ATOM   3689  HE1 LYS A 262       0.771  25.701  -3.196  
ATOM   3690  HE2 LYS A 262       0.286  27.382  -2.762  
ATOM   3691  NZ  LYS A 262       2.239  27.167  -3.516  
ATOM   3692  HZ1 LYS A 262       3.098  26.576  -3.385  
ATOM   3693  HZ2 LYS A 262       1.975  27.163  -4.536  
ATOM   3694  HZ3 LYS A 262       2.480  28.148  -3.245  
ATOM   3695  C   LYS A 262      -3.189  25.247   0.252  
ATOM   3696  O   LYS A 262      -3.689  24.811  -0.784  
ATOM   3697  N   LEU A 263      -3.940  25.838   1.201  
ATOM   3698  HN  LEU A 263      -3.496  26.218   2.015  
ATOM   3699  CA  LEU A 263      -5.379  26.018   1.115  
ATOM   3700  HA  LEU A 263      -5.821  25.155   0.637  
ATOM   3701  CB  LEU A 263      -5.981  26.199   2.535  
ATOM   3702  HB1 LEU A 263      -5.639  27.171   2.958  
ATOM   3703  HB2 LEU A 263      -7.091  26.233   2.456  
ATOM   3704  CG  LEU A 263      -5.599  25.099   3.554  
ATOM   3705  HG  LEU A 263      -4.491  25.115   3.700  
ATOM   3706  CD1 LEU A 263      -6.242  25.387   4.919  
ATOM   3707 HD11 LEU A 263      -5.929  24.621   5.661  
ATOM   3708 HD12 LEU A 263      -5.933  26.386   5.293  
ATOM   3709 HD13 LEU A 263      -7.349  25.366   4.840  
ATOM   3710  CD2 LEU A 263      -5.989  23.690   3.079  
ATOM   3711 HD21 LEU A 263      -5.690  22.934   3.835  
ATOM   3712 HD22 LEU A 263      -7.088  23.625   2.934  
ATOM   3713 HD23 LEU A 263      -5.485  23.439   2.122  
ATOM   3714  C   LEU A 263      -5.712  27.239   0.270  
ATOM   3715  O   LEU A 263      -6.814  27.407  -0.252  
ATOM   3716  N   ASN A 264      -4.715  28.119   0.114  
ATOM   3717  HN  ASN A 264      -3.829  27.932   0.545  
ATOM   3718  CA  ASN A 264      -4.749  29.327  -0.660  
ATOM   3719  HA  ASN A 264      -5.202  29.132  -1.623  
ATOM   3720  CB  ASN A 264      -5.473  30.448   0.143  
ATOM   3721  HB1 ASN A 264      -6.501  30.109   0.392  
ATOM   3722  HB2 ASN A 264      -4.943  30.645   1.098  
ATOM   3723  CG  ASN A 264      -5.563  31.753  -0.633  
ATOM   3724  OD1 ASN A 264      -4.854  32.723  -0.344  
ATOM   3725  ND2 ASN A 264      -6.459  31.787  -1.637  
ATOM   3726 HD21 ASN A 264      -6.530  32.607  -2.201  
ATOM   3727 HD22 ASN A 264      -6.980  30.962  -1.867  
ATOM   3728  C   ASN A 264      -3.280  29.640  -0.871  
ATOM   3729  O   ASN A 264      -2.443  29.080  -0.168  
ATOM   3730  N   LYS A 265      -2.907  30.545  -1.797  
ATOM   3731  HN  LYS A 265      -3.566  30.920  -2.464  
ATOM   3732  CA  LYS A 265      -1.527  30.982  -1.961  
ATOM   3733  HA  LYS A 265      -0.941  30.109  -2.214  
ATOM   3734  CB  LYS A 265      -1.396  32.005  -3.125  
ATOM   3735  HB1 LYS A 265      -0.319  32.213  -3.309  
ATOM   3736  HB2 LYS A 265      -1.788  31.516  -4.046  
ATOM   3737  CG  LYS A 265      -2.130  33.347  -2.937  
ATOM   3738  HG1 LYS A 265      -3.212  33.161  -2.757  
ATOM   3739  HG2 LYS A 265      -1.709  33.865  -2.051  
ATOM   3740  CD  LYS A 265      -1.970  34.273  -4.157  
ATOM   3741  HD1 LYS A 265      -0.890  34.485  -4.324  
ATOM   3742  HD2 LYS A 265      -2.328  33.717  -5.054  
ATOM   3743  CE  LYS A 265      -2.758  35.591  -4.077  
ATOM   3744  HE1 LYS A 265      -2.688  36.127  -5.049  
ATOM   3745  HE2 LYS A 265      -3.829  35.395  -3.855  
ATOM   3746  NZ  LYS A 265      -2.218  36.480  -3.031  
ATOM   3747  HZ1 LYS A 265      -2.716  37.405  -3.040  
ATOM   3748  HZ2 LYS A 265      -2.309  36.055  -2.073  
ATOM   3749  HZ3 LYS A 265      -1.189  36.642  -3.185  
ATOM   3750  C   LYS A 265      -0.920  31.551  -0.675  
ATOM   3751  O   LYS A 265       0.241  31.312  -0.352  
ATOM   3752  N   ASP A 266      -1.718  32.281   0.127  
ATOM   3753  HN  ASP A 266      -2.657  32.474  -0.150  
ATOM   3754  CA  ASP A 266      -1.244  32.915   1.338  
ATOM   3755  HA  ASP A 266      -0.170  33.058   1.287  
ATOM   3756  CB  ASP A 266      -1.953  34.286   1.448  
ATOM   3757  HB1 ASP A 266      -3.053  34.177   1.361  
ATOM   3758  HB2 ASP A 266      -1.726  34.781   2.414  
ATOM   3759  CG  ASP A 266      -1.437  35.188   0.355  
ATOM   3760  OD1 ASP A 266      -0.197  35.400   0.286  
ATOM   3761  OD2 ASP A 266      -2.260  35.744  -0.421  
ATOM   3762  C   ASP A 266      -1.497  32.090   2.601  
ATOM   3763  O   ASP A 266      -1.021  32.453   3.680  
ATOM   3764  N   ILE A 267      -2.195  30.935   2.509  
ATOM   3765  HN  ILE A 267      -2.466  30.587   1.614  
ATOM   3766  CA  ILE A 267      -2.484  30.094   3.668  
ATOM   3767  HA  ILE A 267      -1.952  30.469   4.531  
ATOM   3768  CB  ILE A 267      -3.965  30.080   4.064  
ATOM   3769  HB  ILE A 267      -4.576  29.678   3.224  
ATOM   3770  CG2 ILE A 267      -4.170  29.160   5.293  
ATOM   3771 HG21 ILE A 267      -5.242  29.119   5.579  
ATOM   3772 HG22 ILE A 267      -3.852  28.116   5.094  
ATOM   3773 HG23 ILE A 267      -3.596  29.552   6.158  
ATOM   3774  CG1 ILE A 267      -4.425  31.538   4.346  
ATOM   3775 HG11 ILE A 267      -3.642  32.046   4.953  
ATOM   3776 HG12 ILE A 267      -4.496  32.086   3.379  
ATOM   3777  CD  ILE A 267      -5.760  31.678   5.089  
ATOM   3778  HD1 ILE A 267      -6.077  32.744   5.110  
ATOM   3779  HD2 ILE A 267      -6.557  31.092   4.591  
ATOM   3780  HD3 ILE A 267      -5.673  31.332   6.141  
ATOM   3781  C   ILE A 267      -1.941  28.695   3.427  
ATOM   3782  O   ILE A 267      -2.477  27.901   2.652  
ATOM   3783  N   VAL A 268      -0.833  28.380   4.119  
ATOM   3784  HN  VAL A 268      -0.449  29.027   4.775  
ATOM   3785  CA  VAL A 268      -0.023  27.195   3.920  
ATOM   3786  HA  VAL A 268      -0.492  26.539   3.201  
ATOM   3787  CB  VAL A 268       1.376  27.580   3.422  
ATOM   3788  HB  VAL A 268       1.857  28.274   4.153  
ATOM   3789  CG1 VAL A 268       2.289  26.347   3.257  
ATOM   3790 HG11 VAL A 268       1.795  25.573   2.635  
ATOM   3791 HG12 VAL A 268       3.237  26.648   2.763  
ATOM   3792 HG13 VAL A 268       2.550  25.899   4.238  
ATOM   3793  CG2 VAL A 268       1.247  28.329   2.079  
ATOM   3794 HG21 VAL A 268       0.736  29.306   2.205  
ATOM   3795 HG22 VAL A 268       2.254  28.532   1.654  
ATOM   3796 HG23 VAL A 268       0.670  27.727   1.348  
ATOM   3797  C   VAL A 268       0.082  26.437   5.232  
ATOM   3798  O   VAL A 268       0.194  27.046   6.296  
ATOM   3799  N   ILE A 269       0.050  25.091   5.176  
ATOM   3800  HN  ILE A 269      -0.140  24.627   4.305  
ATOM   3801  CA  ILE A 269       0.376  24.194   6.272  
ATOM   3802  HA  ILE A 269       0.909  24.744   7.034  
ATOM   3803  CB  ILE A 269      -0.841  23.520   6.917  
ATOM   3804  HB  ILE A 269      -0.510  22.655   7.538  
ATOM   3805  CG2 ILE A 269      -1.476  24.540   7.884  
ATOM   3806 HG21 ILE A 269      -2.301  24.074   8.459  
ATOM   3807 HG22 ILE A 269      -0.716  24.903   8.608  
ATOM   3808 HG23 ILE A 269      -1.875  25.412   7.326  
ATOM   3809  CG1 ILE A 269      -1.859  22.991   5.877  
ATOM   3810 HG11 ILE A 269      -2.328  23.849   5.347  
ATOM   3811 HG12 ILE A 269      -1.312  22.391   5.118  
ATOM   3812  CD  ILE A 269      -2.959  22.114   6.493  
ATOM   3813  HD1 ILE A 269      -3.580  22.698   7.204  
ATOM   3814  HD2 ILE A 269      -3.627  21.718   5.697  
ATOM   3815  HD3 ILE A 269      -2.513  21.255   7.039  
ATOM   3816  C   ILE A 269       1.364  23.160   5.744  
ATOM   3817  O   ILE A 269       1.549  23.019   4.537  
ATOM   3818  N   SER A 270       2.069  22.430   6.629  
ATOM   3819  HN  SER A 270       1.920  22.545   7.618  
ATOM   3820  CA  SER A 270       3.109  21.480   6.240  
ATOM   3821  HA  SER A 270       3.268  21.548   5.172  
ATOM   3822  CB  SER A 270       4.503  21.763   6.878  
ATOM   3823  HB1 SER A 270       5.194  20.898   6.776  
ATOM   3824  HB2 SER A 270       4.939  22.596   6.283  
ATOM   3825  OG  SER A 270       4.443  22.194   8.243  
ATOM   3826  HG1 SER A 270       3.987  21.496   8.760  
ATOM   3827  C   SER A 270       2.717  20.037   6.478  
ATOM   3828  O   SER A 270       2.164  19.672   7.515  
ATOM   3829  N   VAL A 271       2.982  19.159   5.489  
ATOM   3830  HN  VAL A 271       3.427  19.449   4.634  
ATOM   3831  CA  VAL A 271       2.617  17.753   5.551  
ATOM   3832  HA  VAL A 271       2.390  17.488   6.572  
ATOM   3833  CB  VAL A 271       1.401  17.388   4.688  
ATOM   3834  HB  VAL A 271       1.210  16.291   4.775  
ATOM   3835  CG1 VAL A 271       0.144  18.109   5.218  
ATOM   3836 HG11 VAL A 271      -0.027  17.871   6.287  
ATOM   3837 HG12 VAL A 271       0.251  19.209   5.115  
ATOM   3838 HG13 VAL A 271      -0.749  17.794   4.638  
ATOM   3839  CG2 VAL A 271       1.638  17.726   3.200  
ATOM   3840 HG21 VAL A 271       2.517  17.184   2.793  
ATOM   3841 HG22 VAL A 271       0.749  17.437   2.601  
ATOM   3842 HG23 VAL A 271       1.802  18.816   3.063  
ATOM   3843  C   VAL A 271       3.794  16.877   5.163  
ATOM   3844  O   VAL A 271       4.713  17.282   4.448  
ATOM   3845  N   GLY A 272       3.797  15.625   5.651  
ATOM   3846  HN  GLY A 272       3.043  15.318   6.246  
ATOM   3847  CA  GLY A 272       4.724  14.589   5.234  
ATOM   3848  HA1 GLY A 272       4.991  14.016   6.109  
ATOM   3849  HA2 GLY A 272       5.580  15.012   4.726  
ATOM   3850  C   GLY A 272       4.014  13.663   4.292  
ATOM   3851  O   GLY A 272       2.834  13.359   4.469  
ATOM   3852  N   ILE A 273       4.734  13.178   3.270  
ATOM   3853  HN  ILE A 273       5.674  13.494   3.127  
ATOM   3854  CA  ILE A 273       4.208  12.265   2.273  
ATOM   3855  HA  ILE A 273       3.141  12.144   2.402  
ATOM   3856  CB  ILE A 273       4.490  12.755   0.851  
ATOM   3857  HB  ILE A 273       5.593  12.742   0.672  
ATOM   3858  CG2 ILE A 273       3.832  11.805  -0.170  
ATOM   3859 HG21 ILE A 273       3.964  12.209  -1.196  
ATOM   3860 HG22 ILE A 273       4.291  10.795  -0.141  
ATOM   3861 HG23 ILE A 273       2.744  11.707   0.029  
ATOM   3862  CG1 ILE A 273       4.028  14.220   0.621  
ATOM   3863 HG11 ILE A 273       4.636  14.903   1.257  
ATOM   3864 HG12 ILE A 273       4.252  14.477  -0.439  
ATOM   3865  CD  ILE A 273       2.539  14.483   0.882  
ATOM   3866  HD1 ILE A 273       2.272  14.246   1.933  
ATOM   3867  HD2 ILE A 273       2.298  15.552   0.698  
ATOM   3868  HD3 ILE A 273       1.905  13.867   0.210  
ATOM   3869  C   ILE A 273       4.856  10.909   2.501  
ATOM   3870  O   ILE A 273       6.079  10.797   2.561  
ATOM   3871  N   TYR A 274       4.046   9.849   2.676  
ATOM   3872  HN  TYR A 274       3.048   9.970   2.651  
ATOM   3873  CA  TYR A 274       4.497   8.537   3.104  
ATOM   3874  HA  TYR A 274       5.577   8.524   3.183  
ATOM   3875  CB  TYR A 274       3.882   8.181   4.485  
ATOM   3876  HB1 TYR A 274       2.774   8.197   4.424  
ATOM   3877  HB2 TYR A 274       4.206   7.171   4.820  
ATOM   3878  CG  TYR A 274       4.305   9.188   5.527  
ATOM   3879  CD1 TYR A 274       3.508  10.304   5.854  
ATOM   3880  HD1 TYR A 274       2.581  10.472   5.326  
ATOM   3881  CE1 TYR A 274       3.929  11.220   6.832  
ATOM   3882  HE1 TYR A 274       3.335  12.097   7.039  
ATOM   3883  CZ  TYR A 274       5.128  11.008   7.520  
ATOM   3884  OH  TYR A 274       5.586  11.915   8.497  
ATOM   3885  HH  TYR A 274       4.830  12.467   8.781  
ATOM   3886  CD2 TYR A 274       5.506   8.995   6.224  
ATOM   3887  HD2 TYR A 274       6.128   8.148   5.982  
ATOM   3888  CE2 TYR A 274       5.904   9.887   7.226  
ATOM   3889  HE2 TYR A 274       6.820   9.717   7.769  
ATOM   3890  C   TYR A 274       4.117   7.467   2.085  
ATOM   3891  O   TYR A 274       2.983   7.406   1.608  
ATOM   3892  N   ASN A 275       5.073   6.590   1.717  
ATOM   3893  HN  ASN A 275       6.002   6.649   2.108  
ATOM   3894  CA  ASN A 275       4.904   5.584   0.685  
ATOM   3895  HA  ASN A 275       4.004   5.785   0.119  
ATOM   3896  CB  ASN A 275       6.139   5.664  -0.257  
ATOM   3897  HB1 ASN A 275       6.221   6.709  -0.620  
ATOM   3898  HB2 ASN A 275       7.062   5.423   0.310  
ATOM   3899  CG  ASN A 275       6.027   4.757  -1.477  
ATOM   3900  OD1 ASN A 275       4.951   4.264  -1.814  
ATOM   3901  ND2 ASN A 275       7.168   4.518  -2.158  
ATOM   3902 HD21 ASN A 275       7.124   3.970  -2.990  
ATOM   3903 HD22 ASN A 275       8.045   4.802  -1.758  
ATOM   3904  C   ASN A 275       4.759   4.192   1.302  
ATOM   3905  O   ASN A 275       5.707   3.647   1.871  
ATOM   3906  N   LEU A 276       3.555   3.582   1.201  
ATOM   3907  HN  LEU A 276       2.805   4.007   0.687  
ATOM   3908  CA  LEU A 276       3.233   2.367   1.937  
ATOM   3909  HA  LEU A 276       3.895   2.268   2.787  
ATOM   3910  CB  LEU A 276       1.771   2.416   2.459  
ATOM   3911  HB1 LEU A 276       1.070   2.400   1.595  
ATOM   3912  HB2 LEU A 276       1.579   1.504   3.067  
ATOM   3913  CG  LEU A 276       1.413   3.640   3.334  
ATOM   3914  HG  LEU A 276       1.496   4.561   2.707  
ATOM   3915  CD1 LEU A 276      -0.042   3.527   3.814  
ATOM   3916 HD11 LEU A 276      -0.315   4.402   4.440  
ATOM   3917 HD12 LEU A 276      -0.734   3.476   2.946  
ATOM   3918 HD13 LEU A 276      -0.175   2.607   4.422  
ATOM   3919  CD2 LEU A 276       2.357   3.799   4.537  
ATOM   3920 HD21 LEU A 276       2.040   4.655   5.169  
ATOM   3921 HD22 LEU A 276       2.350   2.878   5.157  
ATOM   3922 HD23 LEU A 276       3.397   3.988   4.197  
ATOM   3923  C   LEU A 276       3.386   1.092   1.115  
ATOM   3924  O   LEU A 276       3.446  -0.008   1.666  
ATOM   3925  N   VAL A 277       3.499   1.199  -0.222  
ATOM   3926  HN  VAL A 277       3.461   2.092  -0.665  
ATOM   3927  CA  VAL A 277       3.758   0.058  -1.087  
ATOM   3928  HA  VAL A 277       4.153  -0.754  -0.492  
ATOM   3929  CB  VAL A 277       2.539  -0.491  -1.842  
ATOM   3930  HB  VAL A 277       2.866  -1.341  -2.490  
ATOM   3931  CG1 VAL A 277       1.533  -1.057  -0.828  
ATOM   3932 HG11 VAL A 277       1.103  -0.237  -0.215  
ATOM   3933 HG12 VAL A 277       0.701  -1.564  -1.360  
ATOM   3934 HG13 VAL A 277       2.028  -1.787  -0.156  
ATOM   3935  CG2 VAL A 277       1.847   0.562  -2.730  
ATOM   3936 HG21 VAL A 277       2.510   0.896  -3.553  
ATOM   3937 HG22 VAL A 277       0.932   0.128  -3.188  
ATOM   3938 HG23 VAL A 277       1.543   1.446  -2.131  
ATOM   3939  C   VAL A 277       4.860   0.437  -2.049  
ATOM   3940  O   VAL A 277       4.788   1.435  -2.762  
ATOM   3941  N   GLN A 278       5.958  -0.334  -2.080  
ATOM   3942  HN  GLN A 278       6.039  -1.155  -1.504  
ATOM   3943  CA  GLN A 278       7.052  -0.036  -2.976  
ATOM   3944  HA  GLN A 278       6.664   0.404  -3.882  
ATOM   3945  CB  GLN A 278       8.068   0.919  -2.293  
ATOM   3946  HB1 GLN A 278       7.496   1.820  -1.974  
ATOM   3947  HB2 GLN A 278       8.454   0.450  -1.364  
ATOM   3948  CG  GLN A 278       9.265   1.381  -3.158  
ATOM   3949  HG1 GLN A 278       9.798   2.206  -2.639  
ATOM   3950  HG2 GLN A 278       9.973   0.538  -3.285  
ATOM   3951  CD  GLN A 278       8.815   1.893  -4.524  
ATOM   3952  OE1 GLN A 278       8.009   2.823  -4.618  
ATOM   3953  NE2 GLN A 278       9.320   1.281  -5.618  
ATOM   3954 HE21 GLN A 278      10.099   0.661  -5.523  
ATOM   3955 HE22 GLN A 278       9.053   1.619  -6.516  
ATOM   3956  C   GLN A 278       7.719  -1.329  -3.375  
ATOM   3957  O   GLN A 278       8.100  -2.126  -2.521  
ATOM   3958  N   LYS A 279       7.876  -1.582  -4.690  
ATOM   3959  HN  LYS A 279       7.506  -0.955  -5.380  
ATOM   3960  CA  LYS A 279       8.442  -2.821  -5.193  
ATOM   3961  HA  LYS A 279       7.808  -3.607  -4.814  
ATOM   3962  CB  LYS A 279       8.375  -2.869  -6.746  
ATOM   3963  HB1 LYS A 279       7.316  -2.711  -7.052  
ATOM   3964  HB2 LYS A 279       8.962  -2.011  -7.147  
ATOM   3965  CG  LYS A 279       8.889  -4.167  -7.406  
ATOM   3966  HG1 LYS A 279       8.856  -4.033  -8.510  
ATOM   3967  HG2 LYS A 279       9.957  -4.327  -7.140  
ATOM   3968  CD  LYS A 279       8.055  -5.413  -7.040  
ATOM   3969  HD1 LYS A 279       7.310  -5.112  -6.271  
ATOM   3970  HD2 LYS A 279       7.467  -5.742  -7.927  
ATOM   3971  CE  LYS A 279       8.896  -6.591  -6.521  
ATOM   3972  HE1 LYS A 279       9.399  -7.111  -7.361  
ATOM   3973  HE2 LYS A 279       9.662  -6.237  -5.801  
ATOM   3974  NZ  LYS A 279       8.050  -7.564  -5.811  
ATOM   3975  HZ1 LYS A 279       7.426  -7.023  -5.150  
ATOM   3976  HZ2 LYS A 279       7.491  -8.114  -6.506  
ATOM   3977  HZ3 LYS A 279       8.654  -8.200  -5.224  
ATOM   3978  C   LYS A 279       9.855  -3.125  -4.690  
ATOM   3979  O   LYS A 279      10.790  -2.334  -4.841  
ATOM   3980  N   ALA A 280      10.033  -4.294  -4.046  
ATOM   3981  HN  ALA A 280       9.236  -4.892  -3.883  
ATOM   3982  CA  ALA A 280      11.314  -4.766  -3.556  
ATOM   3983  HA  ALA A 280      11.693  -4.002  -2.890  
ATOM   3984  CB  ALA A 280      11.132  -6.051  -2.735  
ATOM   3985  HB1 ALA A 280      10.374  -5.884  -1.941  
ATOM   3986  HB2 ALA A 280      10.778  -6.880  -3.382  
ATOM   3987  HB3 ALA A 280      12.081  -6.358  -2.245  
ATOM   3988  C   ALA A 280      12.379  -4.978  -4.636  
ATOM   3989  O   ALA A 280      12.090  -5.298  -5.791  
ATOM   3990  N   LEU A 281      13.661  -4.780  -4.277  
ATOM   3991  HN  LEU A 281      13.881  -4.524  -3.333  
ATOM   3992  CA  LEU A 281      14.775  -4.914  -5.200  
ATOM   3993  HA  LEU A 281      14.403  -4.993  -6.212  
ATOM   3994  CB  LEU A 281      15.715  -3.685  -5.136  
ATOM   3995  HB1 LEU A 281      16.017  -3.522  -4.077  
ATOM   3996  HB2 LEU A 281      16.638  -3.863  -5.733  
ATOM   3997  CG  LEU A 281      15.065  -2.387  -5.666  
ATOM   3998  HG  LEU A 281      14.073  -2.255  -5.170  
ATOM   3999  CD1 LEU A 281      15.919  -1.165  -5.309  
ATOM   4000 HD11 LEU A 281      16.928  -1.249  -5.764  
ATOM   4001 HD12 LEU A 281      15.441  -0.233  -5.679  
ATOM   4002 HD13 LEU A 281      16.027  -1.088  -4.206  
ATOM   4003  CD2 LEU A 281      14.842  -2.433  -7.185  
ATOM   4004 HD21 LEU A 281      14.158  -3.260  -7.468  
ATOM   4005 HD22 LEU A 281      14.395  -1.477  -7.530  
ATOM   4006 HD23 LEU A 281      15.808  -2.576  -7.714  
ATOM   4007  C   LEU A 281      15.551  -6.195  -4.948  
ATOM   4008  O   LEU A 281      15.667  -6.679  -3.819  
ATOM   4009  N   LYS A 282      16.101  -6.793  -6.021  
ATOM   4010  HN  LYS A 282      16.064  -6.348  -6.921  
ATOM   4011  CA  LYS A 282      16.808  -8.060  -5.984  
ATOM   4012  HA  LYS A 282      16.341  -8.669  -5.222  
ATOM   4013  CB  LYS A 282      16.669  -8.797  -7.345  
ATOM   4014  HB1 LYS A 282      17.136  -8.182  -8.147  
ATOM   4015  HB2 LYS A 282      17.213  -9.766  -7.320  
ATOM   4016  CG  LYS A 282      15.206  -9.083  -7.732  
ATOM   4017  HG1 LYS A 282      14.698  -9.615  -6.895  
ATOM   4018  HG2 LYS A 282      14.673  -8.116  -7.882  
ATOM   4019  CD  LYS A 282      15.072  -9.917  -9.021  
ATOM   4020  HD1 LYS A 282      15.677  -9.428  -9.817  
ATOM   4021  HD2 LYS A 282      15.501 -10.930  -8.849  
ATOM   4022  CE  LYS A 282      13.615 -10.038  -9.493  
ATOM   4023  HE1 LYS A 282      13.004 -10.574  -8.736  
ATOM   4024  HE2 LYS A 282      13.184  -9.024  -9.643  
ATOM   4025  NZ  LYS A 282      13.510 -10.766 -10.769  
ATOM   4026  HZ1 LYS A 282      13.745 -11.788 -10.650  
ATOM   4027  HZ2 LYS A 282      12.529 -10.694 -11.135  
ATOM   4028  HZ3 LYS A 282      14.168 -10.358 -11.478  
ATOM   4029  C   LYS A 282      18.285  -7.862  -5.618  
ATOM   4030  O   LYS A 282      18.790  -6.740  -5.747  
ATOM   4031  N   PRO A 283      19.018  -8.870  -5.133  
ATOM   4032  CD  PRO A 283      18.449 -10.131  -4.648  
ATOM   4033  HD1 PRO A 283      18.070 -10.713  -5.514  
ATOM   4034  HD2 PRO A 283      17.636  -9.957  -3.907  
ATOM   4035  CA  PRO A 283      20.485  -8.888  -5.063  
ATOM   4036  HA  PRO A 283      20.717  -8.309  -4.186  
ATOM   4037  CB  PRO A 283      20.809 -10.371  -4.845  
ATOM   4038  HB1 PRO A 283      21.776 -10.518  -4.325  
ATOM   4039  HB2 PRO A 283      20.828 -10.913  -5.818  
ATOM   4040  CG  PRO A 283      19.628 -10.865  -4.010  
ATOM   4041  HG1 PRO A 283      19.747 -10.527  -2.955  
ATOM   4042  HG2 PRO A 283      19.515 -11.967  -4.032  
ATOM   4043  C   PRO A 283      21.239  -8.274  -6.255  
ATOM   4044  O   PRO A 283      20.809  -8.575  -7.371  
ATOM   4045  N   PRO A 284      22.289  -7.450  -6.130  
ATOM   4046  CD  PRO A 284      22.782  -6.941  -4.845  
ATOM   4047  HD1 PRO A 284      23.430  -7.714  -4.374  
ATOM   4048  HD2 PRO A 284      21.952  -6.665  -4.158  
ATOM   4049  CA  PRO A 284      22.894  -6.723  -7.248  
ATOM   4050  HA  PRO A 284      22.154  -6.017  -7.591  
ATOM   4051  CB  PRO A 284      24.073  -5.975  -6.605  
ATOM   4052  HB1 PRO A 284      24.323  -5.050  -7.162  
ATOM   4053  HB2 PRO A 284      24.977  -6.621  -6.547  
ATOM   4054  CG  PRO A 284      23.585  -5.685  -5.188  
ATOM   4055  HG1 PRO A 284      22.907  -4.803  -5.200  
ATOM   4056  HG2 PRO A 284      24.412  -5.499  -4.473  
ATOM   4057  C   PRO A 284      23.374  -7.547  -8.445  
ATOM   4058  O   PRO A 284      24.244  -8.395  -8.226  
ATOM   4059  N   PRO A 285      22.929  -7.338  -9.685  
ATOM   4060  CD  PRO A 285      21.669  -6.666 -10.005  
ATOM   4061  HD1 PRO A 285      21.826  -5.566  -9.962  
ATOM   4062  HD2 PRO A 285      20.845  -6.962  -9.319  
ATOM   4063  CA  PRO A 285      23.670  -7.702 -10.894  
ATOM   4064  HA  PRO A 285      23.781  -8.777 -10.893  
ATOM   4065  CB  PRO A 285      22.776  -7.203 -12.048  
ATOM   4066  HB1 PRO A 285      22.799  -7.890 -12.918  
ATOM   4067  HB2 PRO A 285      23.077  -6.184 -12.380  
ATOM   4068  CG  PRO A 285      21.378  -7.111 -11.432  
ATOM   4069  HG1 PRO A 285      20.900  -8.115 -11.415  
ATOM   4070  HG2 PRO A 285      20.719  -6.400 -11.968  
ATOM   4071  C   PRO A 285      25.072  -7.108 -10.967  
ATOM   4072  O   PRO A 285      25.241  -5.916 -10.704  
ATOM   4073  N   ILE A 286      26.089  -7.896 -11.344  
ATOM   4074  HN  ILE A 286      25.921  -8.863 -11.563  
ATOM   4075  CA  ILE A 286      27.470  -7.457 -11.472  
ATOM   4076  HA  ILE A 286      27.529  -6.381 -11.389  
ATOM   4077  CB  ILE A 286      28.377  -8.105 -10.411  
ATOM   4078  HB  ILE A 286      28.364  -9.210 -10.574  
ATOM   4079  CG2 ILE A 286      29.837  -7.616 -10.558  
ATOM   4080 HG21 ILE A 286      29.889  -6.509 -10.519  
ATOM   4081 HG22 ILE A 286      30.459  -8.020  -9.733  
ATOM   4082 HG23 ILE A 286      30.287  -7.953 -11.512  
ATOM   4083  CG1 ILE A 286      27.869  -7.876  -8.960  
ATOM   4084 HG11 ILE A 286      26.833  -8.266  -8.860  
ATOM   4085 HG12 ILE A 286      28.503  -8.483  -8.276  
ATOM   4086  CD  ILE A 286      27.911  -6.417  -8.486  
ATOM   4087  HD1 ILE A 286      27.460  -6.325  -7.475  
ATOM   4088  HD2 ILE A 286      28.956  -6.044  -8.430  
ATOM   4089  HD3 ILE A 286      27.344  -5.762  -9.178  
ATOM   4090  C   ILE A 286      27.957  -7.826 -12.870  
ATOM   4091  O   ILE A 286      27.633  -8.891 -13.387  
ATOM   4092  N   LYS A 287      28.760  -6.970 -13.530  
ATOM   4093  HN  LYS A 287      28.948  -6.056 -13.158  
ATOM   4094  CA  LYS A 287      29.498  -7.342 -14.725  
ATOM   4095  HA  LYS A 287      29.142  -8.291 -15.102  
ATOM   4096  CB  LYS A 287      29.365  -6.292 -15.856  
ATOM   4097  HB1 LYS A 287      29.676  -5.296 -15.466  
ATOM   4098  HB2 LYS A 287      30.065  -6.556 -16.677  
ATOM   4099  CG  LYS A 287      27.963  -6.164 -16.482  
ATOM   4100  HG1 LYS A 287      27.265  -5.707 -15.744  
ATOM   4101  HG2 LYS A 287      28.067  -5.460 -17.338  
ATOM   4102  CD  LYS A 287      27.374  -7.488 -17.007  
ATOM   4103  HD1 LYS A 287      28.204  -8.104 -17.425  
ATOM   4104  HD2 LYS A 287      26.944  -8.056 -16.152  
ATOM   4105  CE  LYS A 287      26.319  -7.343 -18.122  
ATOM   4106  HE1 LYS A 287      26.775  -6.894 -19.031  
ATOM   4107  HE2 LYS A 287      25.913  -8.343 -18.385  
ATOM   4108  NZ  LYS A 287      25.193  -6.486 -17.706  
ATOM   4109  HZ1 LYS A 287      24.349  -6.649 -18.303  
ATOM   4110  HZ2 LYS A 287      24.928  -6.695 -16.711  
ATOM   4111  HZ3 LYS A 287      25.471  -5.476 -17.767  
ATOM   4112  C   LYS A 287      30.973  -7.535 -14.392  
ATOM   4113  O   LYS A 287      31.601  -6.677 -13.772  
ATOM   4114  N   LEU A 288      31.561  -8.684 -14.784  
ATOM   4115  HN  LEU A 288      31.034  -9.372 -15.293  
ATOM   4116  CA  LEU A 288      32.928  -9.050 -14.444  
ATOM   4117  HA  LEU A 288      33.408  -8.226 -13.936  
ATOM   4118  CB  LEU A 288      33.011 -10.305 -13.528  
ATOM   4119  HB1 LEU A 288      32.667 -11.209 -14.074  
ATOM   4120  HB2 LEU A 288      34.084 -10.459 -13.266  
ATOM   4121  CG  LEU A 288      32.222 -10.213 -12.202  
ATOM   4122  HG  LEU A 288      32.173  -9.139 -11.903  
ATOM   4123  CD1 LEU A 288      30.792 -10.766 -12.331  
ATOM   4124 HD11 LEU A 288      30.817 -11.837 -12.623  
ATOM   4125 HD12 LEU A 288      30.256 -10.677 -11.364  
ATOM   4126 HD13 LEU A 288      30.211 -10.213 -13.098  
ATOM   4127  CD2 LEU A 288      32.960 -10.965 -11.083  
ATOM   4128 HD21 LEU A 288      32.405 -10.887 -10.126  
ATOM   4129 HD22 LEU A 288      33.070 -12.039 -11.343  
ATOM   4130 HD23 LEU A 288      33.971 -10.533 -10.929  
ATOM   4131  C   LEU A 288      33.754  -9.334 -15.688  
ATOM   4132  O   LEU A 288      33.260  -9.870 -16.677  
ATOM   4133  N   TYR A 289      35.061  -9.003 -15.666  
ATOM   4134  HN  TYR A 289      35.450  -8.551 -14.857  
ATOM   4135  CA  TYR A 289      36.002  -9.435 -16.689  
ATOM   4136  HA  TYR A 289      35.518  -9.336 -17.649  
ATOM   4137  CB  TYR A 289      37.270  -8.524 -16.685  
ATOM   4138  HB1 TYR A 289      36.972  -7.488 -16.947  
ATOM   4139  HB2 TYR A 289      37.687  -8.507 -15.652  
ATOM   4140  CG  TYR A 289      38.369  -8.924 -17.646  
ATOM   4141  CD1 TYR A 289      39.696  -9.026 -17.195  
ATOM   4142  HD1 TYR A 289      39.923  -8.836 -16.156  
ATOM   4143  CE1 TYR A 289      40.734  -9.351 -18.078  
ATOM   4144  HE1 TYR A 289      41.745  -9.444 -17.708  
ATOM   4145  CZ  TYR A 289      40.453  -9.580 -19.429  
ATOM   4146  OH  TYR A 289      41.479  -9.993 -20.302  
ATOM   4147  HH  TYR A 289      42.138 -10.488 -19.764  
ATOM   4148  CD2 TYR A 289      38.107  -9.120 -19.015  
ATOM   4149  HD2 TYR A 289      37.103  -9.013 -19.395  
ATOM   4150  CE2 TYR A 289      39.145  -9.443 -19.902  
ATOM   4151  HE2 TYR A 289      38.936  -9.597 -20.951  
ATOM   4152  C   TYR A 289      36.333 -10.919 -16.524  
ATOM   4153  O   TYR A 289      36.822 -11.346 -15.480  
ATOM   4154  N   ARG A 290      36.047 -11.754 -17.548  
ATOM   4155  HN  ARG A 290      35.667 -11.387 -18.403  
ATOM   4156  CA  ARG A 290      36.055 -13.208 -17.432  
ATOM   4157  HA  ARG A 290      35.351 -13.459 -16.650  
ATOM   4158  CB  ARG A 290      35.574 -13.891 -18.745  
ATOM   4159  HB1 ARG A 290      35.475 -14.986 -18.566  
ATOM   4160  HB2 ARG A 290      34.556 -13.502 -18.974  
ATOM   4161  CG  ARG A 290      36.474 -13.661 -19.978  
ATOM   4162  HG1 ARG A 290      36.506 -12.582 -20.229  
ATOM   4163  HG2 ARG A 290      37.513 -13.963 -19.732  
ATOM   4164  CD  ARG A 290      36.057 -14.467 -21.215  
ATOM   4165  HD1 ARG A 290      36.108 -15.564 -21.034  
ATOM   4166  HD2 ARG A 290      35.018 -14.209 -21.520  
ATOM   4167  NE  ARG A 290      36.985 -14.088 -22.323  
ATOM   4168  HE  ARG A 290      36.708 -13.419 -23.034  
ATOM   4169  CZ  ARG A 290      38.251 -14.464 -22.442  
ATOM   4170  NH1 ARG A 290      38.886 -15.283 -21.638  
ATOM   4171 HH11 ARG A 290      39.889 -15.247 -21.638  
ATOM   4172 HH12 ARG A 290      38.414 -15.657 -20.831  
ATOM   4173  NH2 ARG A 290      38.912 -13.933 -23.445  
ATOM   4174 HH21 ARG A 290      39.761 -14.366 -23.762  
ATOM   4175 HH22 ARG A 290      38.420 -13.269 -24.016  
ATOM   4176  C   ARG A 290      37.381 -13.833 -17.007  
ATOM   4177  O   ARG A 290      37.412 -14.825 -16.281  
ATOM   4178  N   GLU A 291      38.510 -13.282 -17.492  
ATOM   4179  HN  GLU A 291      38.441 -12.478 -18.075  
ATOM   4180  CA  GLU A 291      39.844 -13.781 -17.233  
ATOM   4181  HA  GLU A 291      39.865 -14.825 -17.516  
ATOM   4182  CB  GLU A 291      40.836 -13.022 -18.143  
ATOM   4183  HB1 GLU A 291      40.524 -13.206 -19.197  
ATOM   4184  HB2 GLU A 291      40.714 -11.937 -17.947  
ATOM   4185  CG  GLU A 291      42.332 -13.380 -17.980  
ATOM   4186  HG1 GLU A 291      42.721 -13.073 -16.987  
ATOM   4187  HG2 GLU A 291      42.470 -14.477 -18.087  
ATOM   4188  CD  GLU A 291      43.153 -12.684 -19.049  
ATOM   4189  OE1 GLU A 291      43.648 -13.371 -19.980  
ATOM   4190  OE2 GLU A 291      43.286 -11.431 -18.995  
ATOM   4191  C   GLU A 291      40.272 -13.730 -15.773  
ATOM   4192  O   GLU A 291      40.795 -14.706 -15.236  
ATOM   4193  N   THR A 292      40.018 -12.603 -15.078  
ATOM   4194  HN  THR A 292      39.593 -11.808 -15.506  
ATOM   4195  CA  THR A 292      40.443 -12.410 -13.694  
ATOM   4196  HA  THR A 292      41.211 -13.123 -13.431  
ATOM   4197  CB  THR A 292      40.995 -11.001 -13.448  
ATOM   4198  HB  THR A 292      41.245 -10.853 -12.368  
ATOM   4199  OG1 THR A 292      40.083  -9.990 -13.871  
ATOM   4200  HG1 THR A 292      40.516  -9.138 -13.655  
ATOM   4201  CG2 THR A 292      42.278 -10.818 -14.271  
ATOM   4202 HG21 THR A 292      42.731  -9.824 -14.070  
ATOM   4203 HG22 THR A 292      43.025 -11.596 -14.003  
ATOM   4204 HG23 THR A 292      42.073 -10.890 -15.359  
ATOM   4205  C   THR A 292      39.305 -12.606 -12.715  
ATOM   4206  O   THR A 292      39.531 -12.864 -11.536  
ATOM   4207  N   ASN A 293      38.045 -12.502 -13.182  
ATOM   4208  HN  ASN A 293      37.894 -12.337 -14.159  
ATOM   4209  CA  ASN A 293      36.845 -12.423 -12.363  
ATOM   4210  HA  ASN A 293      36.031 -12.268 -13.059  
ATOM   4211  CB  ASN A 293      36.527 -13.709 -11.557  
ATOM   4212  HB1 ASN A 293      37.307 -13.903 -10.796  
ATOM   4213  HB2 ASN A 293      35.552 -13.602 -11.034  
ATOM   4214  CG  ASN A 293      36.391 -14.877 -12.520  
ATOM   4215  OD1 ASN A 293      35.511 -14.881 -13.385  
ATOM   4216  ND2 ASN A 293      37.261 -15.901 -12.378  
ATOM   4217 HD21 ASN A 293      37.135 -16.718 -12.938  
ATOM   4218 HD22 ASN A 293      38.002 -15.825 -11.707  
ATOM   4219  C   ASN A 293      36.827 -11.192 -11.467  
ATOM   4220  O   ASN A 293      36.369 -11.228 -10.325  
ATOM   4221  N   GLU A 294      37.307 -10.047 -11.984  
ATOM   4222  HN  GLU A 294      37.748 -10.043 -12.880  
ATOM   4223  CA  GLU A 294      37.207  -8.774 -11.305  
ATOM   4224  HA  GLU A 294      37.113  -8.943 -10.244  
ATOM   4225  CB  GLU A 294      38.490  -7.928 -11.504  
ATOM   4226  HB1 GLU A 294      39.356  -8.538 -11.158  
ATOM   4227  HB2 GLU A 294      38.627  -7.736 -12.592  
ATOM   4228  CG  GLU A 294      38.477  -6.585 -10.731  
ATOM   4229  HG1 GLU A 294      37.639  -5.957 -11.083  
ATOM   4230  HG2 GLU A 294      38.328  -6.770  -9.648  
ATOM   4231  CD  GLU A 294      39.745  -5.775 -10.922  
ATOM   4232  OE1 GLU A 294      40.417  -5.432  -9.914  
ATOM   4233  OE2 GLU A 294      40.058  -5.441 -12.096  
ATOM   4234  C   GLU A 294      35.989  -8.023 -11.848  
ATOM   4235  O   GLU A 294      35.843  -7.945 -13.074  
ATOM   4236  N   PRO A 295      35.069  -7.482 -11.040  
ATOM   4237  CD  PRO A 295      34.983  -7.746  -9.601  
ATOM   4238  HD1 PRO A 295      35.809  -7.207  -9.084  
ATOM   4239  HD2 PRO A 295      35.041  -8.836  -9.379  
ATOM   4240  CA  PRO A 295      34.101  -6.464 -11.455  
ATOM   4241  HA  PRO A 295      33.374  -6.975 -12.066  
ATOM   4242  CB  PRO A 295      33.489  -5.965 -10.134  
ATOM   4243  HB1 PRO A 295      32.434  -5.648 -10.259  
ATOM   4244  HB2 PRO A 295      34.079  -5.117  -9.718  
ATOM   4245  CG  PRO A 295      33.631  -7.166  -9.194  
ATOM   4246  HG1 PRO A 295      32.833  -7.910  -9.410  
ATOM   4247  HG2 PRO A 295      33.592  -6.884  -8.122  
ATOM   4248  C   PRO A 295      34.654  -5.335 -12.318  
ATOM   4249  O   PRO A 295      35.722  -4.806 -12.008  
ATOM   4250  N   VAL A 296      33.951  -4.927 -13.387  
ATOM   4251  HN  VAL A 296      33.085  -5.372 -13.626  
ATOM   4252  CA  VAL A 296      34.416  -3.869 -14.274  
ATOM   4253  HA  VAL A 296      35.415  -3.568 -13.989  
ATOM   4254  CB  VAL A 296      34.507  -4.279 -15.744  
ATOM   4255  HB  VAL A 296      34.649  -3.375 -16.386  
ATOM   4256  CG1 VAL A 296      35.759  -5.158 -15.924  
ATOM   4257 HG11 VAL A 296      36.671  -4.602 -15.615  
ATOM   4258 HG12 VAL A 296      35.684  -6.079 -15.309  
ATOM   4259 HG13 VAL A 296      35.872  -5.447 -16.990  
ATOM   4260  CG2 VAL A 296      33.234  -5.021 -16.199  
ATOM   4261 HG21 VAL A 296      32.322  -4.428 -15.983  
ATOM   4262 HG22 VAL A 296      33.271  -5.213 -17.291  
ATOM   4263 HG23 VAL A 296      33.152  -6.005 -15.692  
ATOM   4264  C   VAL A 296      33.569  -2.622 -14.133  
ATOM   4265  O   VAL A 296      32.339  -2.664 -14.064  
ATOM   4266  N   LYS A 297      34.226  -1.450 -14.040  
ATOM   4267  HN  LYS A 297      35.226  -1.431 -13.957  
ATOM   4268  CA  LYS A 297      33.587  -0.154 -14.137  
ATOM   4269  HA  LYS A 297      32.736  -0.162 -13.470  
ATOM   4270  CB  LYS A 297      34.543   0.987 -13.687  
ATOM   4271  HB1 LYS A 297      33.929   1.874 -13.421  
ATOM   4272  HB2 LYS A 297      35.040   0.646 -12.752  
ATOM   4273  CG  LYS A 297      35.604   1.434 -14.712  
ATOM   4274  HG1 LYS A 297      36.215   0.562 -15.031  
ATOM   4275  HG2 LYS A 297      35.091   1.832 -15.618  
ATOM   4276  CD  LYS A 297      36.529   2.544 -14.182  
ATOM   4277  HD1 LYS A 297      37.088   2.977 -15.043  
ATOM   4278  HD2 LYS A 297      35.887   3.349 -13.757  
ATOM   4279  CE  LYS A 297      37.552   2.079 -13.134  
ATOM   4280  HE1 LYS A 297      37.063   1.512 -12.313  
ATOM   4281  HE2 LYS A 297      38.325   1.435 -13.608  
ATOM   4282  NZ  LYS A 297      38.214   3.251 -12.540  
ATOM   4283  HZ1 LYS A 297      39.119   3.012 -12.060  
ATOM   4284  HZ2 LYS A 297      38.422   3.960 -13.294  
ATOM   4285  HZ3 LYS A 297      37.554   3.709 -11.859  
ATOM   4286  C   LYS A 297      33.066   0.100 -15.550  
ATOM   4287  O   LYS A 297      33.641  -0.328 -16.553  
ATOM   4288  N   THR A 298      31.942   0.826 -15.661  
ATOM   4289  HN  THR A 298      31.470   1.163 -14.847  
ATOM   4290  CA  THR A 298      31.386   1.246 -16.941  
ATOM   4291  HA  THR A 298      31.732   0.579 -17.719  
ATOM   4292  CB  THR A 298      29.853   1.241 -16.993  
ATOM   4293  HB  THR A 298      29.453   1.911 -17.792  
ATOM   4294  OG1 THR A 298      29.259   1.572 -15.736  
ATOM   4295  HG1 THR A 298      29.475   2.516 -15.563  
ATOM   4296  CG2 THR A 298      29.401  -0.189 -17.325  
ATOM   4297 HG21 THR A 298      29.780  -0.490 -18.325  
ATOM   4298 HG22 THR A 298      29.789  -0.910 -16.575  
ATOM   4299 HG23 THR A 298      28.292  -0.258 -17.342  
ATOM   4300  C   THR A 298      31.895   2.620 -17.318  
ATOM   4301  O   THR A 298      32.058   3.491 -16.465  
ATOM   4302  N   LYS A 299      32.168   2.864 -18.610  
ATOM   4303  HN  LYS A 299      32.207   2.122 -19.290  
ATOM   4304  CA  LYS A 299      32.359   4.206 -19.123  
ATOM   4305  HA  LYS A 299      32.055   4.929 -18.377  
ATOM   4306  CB  LYS A 299      33.824   4.518 -19.510  
ATOM   4307  HB1 LYS A 299      34.208   3.723 -20.185  
ATOM   4308  HB2 LYS A 299      33.859   5.483 -20.065  
ATOM   4309  CG  LYS A 299      34.769   4.652 -18.308  
ATOM   4310  HG1 LYS A 299      34.301   5.317 -17.546  
ATOM   4311  HG2 LYS A 299      34.914   3.652 -17.842  
ATOM   4312  CD  LYS A 299      36.124   5.244 -18.731  
ATOM   4313  HD1 LYS A 299      36.552   4.600 -19.531  
ATOM   4314  HD2 LYS A 299      35.944   6.252 -19.174  
ATOM   4315  CE  LYS A 299      37.120   5.365 -17.577  
ATOM   4316  HE1 LYS A 299      36.720   6.029 -16.780  
ATOM   4317  HE2 LYS A 299      37.337   4.365 -17.140  
ATOM   4318  NZ  LYS A 299      38.383   5.941 -18.058  
ATOM   4319  HZ1 LYS A 299      39.038   6.076 -17.241  
ATOM   4320  HZ2 LYS A 299      38.835   5.323 -18.776  
ATOM   4321  HZ3 LYS A 299      38.215   6.876 -18.514  
ATOM   4322  C   LYS A 299      31.458   4.440 -20.317  
ATOM   4323  O   LYS A 299      31.533   3.743 -21.326  
ATOM   4324  N   THR A 300      30.574   5.447 -20.238  
ATOM   4325  HN  THR A 300      30.550   6.032 -19.419  
ATOM   4326  CA  THR A 300      29.618   5.748 -21.298  
ATOM   4327  HA  THR A 300      29.648   4.981 -22.057  
ATOM   4328  CB  THR A 300      28.173   5.846 -20.813  
ATOM   4329  HB  THR A 300      28.090   6.608 -20.001  
ATOM   4330  OG1 THR A 300      27.755   4.581 -20.311  
ATOM   4331  HG1 THR A 300      28.249   4.455 -19.468  
ATOM   4332  CG2 THR A 300      27.190   6.196 -21.944  
ATOM   4333 HG21 THR A 300      26.145   6.154 -21.570  
ATOM   4334 HG22 THR A 300      27.360   7.223 -22.328  
ATOM   4335 HG23 THR A 300      27.287   5.474 -22.784  
ATOM   4336  C   THR A 300      30.047   7.030 -21.961  
ATOM   4337  O   THR A 300      30.533   7.955 -21.309  
ATOM   4338  N   ARG A 301      29.930   7.118 -23.295  
ATOM   4339  HN  ARG A 301      29.565   6.356 -23.842  
ATOM   4340  CA  ARG A 301      30.296   8.314 -24.019  
ATOM   4341  HA  ARG A 301      29.955   9.162 -23.443  
ATOM   4342  CB  ARG A 301      31.824   8.494 -24.253  
ATOM   4343  HB1 ARG A 301      32.004   9.470 -24.761  
ATOM   4344  HB2 ARG A 301      32.295   8.581 -23.252  
ATOM   4345  CG  ARG A 301      32.570   7.397 -25.048  
ATOM   4346  HG1 ARG A 301      32.205   7.379 -26.100  
ATOM   4347  HG2 ARG A 301      33.640   7.707 -25.080  
ATOM   4348  CD  ARG A 301      32.480   5.975 -24.479  
ATOM   4349  HD1 ARG A 301      32.583   5.958 -23.372  
ATOM   4350  HD2 ARG A 301      31.504   5.517 -24.748  
ATOM   4351  NE  ARG A 301      33.549   5.163 -25.129  
ATOM   4352  HE  ARG A 301      33.365   4.784 -26.057  
ATOM   4353  CZ  ARG A 301      34.738   4.900 -24.609  
ATOM   4354  NH1 ARG A 301      35.122   5.381 -23.445  
ATOM   4355 HH11 ARG A 301      36.013   5.107 -23.069  
ATOM   4356 HH12 ARG A 301      34.550   6.046 -22.977  
ATOM   4357  NH2 ARG A 301      35.563   4.121 -25.278  
ATOM   4358 HH21 ARG A 301      36.484   3.919 -24.908  
ATOM   4359 HH22 ARG A 301      35.293   3.768 -26.174  
ATOM   4360  C   ARG A 301      29.545   8.393 -25.326  
ATOM   4361  O   ARG A 301      29.038   7.399 -25.842  
ATOM   4362  N   THR A 302      29.441   9.618 -25.860  
ATOM   4363  HN  THR A 302      29.875  10.391 -25.387  
ATOM   4364  CA  THR A 302      28.738   9.947 -27.087  
ATOM   4365  HA  THR A 302      28.360   9.051 -27.551  
ATOM   4366  CB  THR A 302      27.594  10.947 -26.894  
ATOM   4367  HB  THR A 302      27.990  11.927 -26.534  
ATOM   4368  OG1 THR A 302      26.655  10.471 -25.936  
ATOM   4369  HG1 THR A 302      27.116  10.508 -25.069  
ATOM   4370  CG2 THR A 302      26.811  11.152 -28.197  
ATOM   4371 HG21 THR A 302      25.945  11.827 -28.024  
ATOM   4372 HG22 THR A 302      27.446  11.611 -28.981  
ATOM   4373 HG23 THR A 302      26.425  10.181 -28.575  
ATOM   4374  C   THR A 302      29.771  10.552 -28.002  
ATOM   4375  O   THR A 302      30.582  11.376 -27.578  
ATOM   4376  N   PHE A 303      29.805  10.146 -29.278  
ATOM   4377  HN  PHE A 303      29.169   9.446 -29.621  
ATOM   4378  CA  PHE A 303      30.770  10.658 -30.228  
ATOM   4379  HA  PHE A 303      31.100  11.636 -29.904  
ATOM   4380  CB  PHE A 303      32.034   9.758 -30.364  
ATOM   4381  HB1 PHE A 303      32.761  10.184 -31.088  
ATOM   4382  HB2 PHE A 303      32.535   9.733 -29.377  
ATOM   4383  CG  PHE A 303      31.743   8.326 -30.744  
ATOM   4384  CD1 PHE A 303      31.365   7.388 -29.766  
ATOM   4385  HD1 PHE A 303      31.227   7.706 -28.743  
ATOM   4386  CE1 PHE A 303      31.173   6.043 -30.101  
ATOM   4387  HE1 PHE A 303      30.877   5.332 -29.345  
ATOM   4388  CZ  PHE A 303      31.382   5.617 -31.417  
ATOM   4389  HZ  PHE A 303      31.232   4.581 -31.677  
ATOM   4390  CD2 PHE A 303      31.956   7.882 -32.061  
ATOM   4391  HD2 PHE A 303      32.280   8.583 -32.815  
ATOM   4392  CE2 PHE A 303      31.776   6.534 -32.397  
ATOM   4393  HE2 PHE A 303      31.952   6.191 -33.406  
ATOM   4394  C   PHE A 303      30.104  10.898 -31.564  
ATOM   4395  O   PHE A 303      28.993  10.435 -31.826  
ATOM   4396  N   ASN A 304      30.773  11.675 -32.434  
ATOM   4397  HN  ASN A 304      31.675  12.037 -32.200  
ATOM   4398  CA  ASN A 304      30.294  11.971 -33.765  
ATOM   4399  HA  ASN A 304      29.388  11.414 -33.954  
ATOM   4400  CB  ASN A 304      29.957  13.486 -33.910  
ATOM   4401  HB1 ASN A 304      29.155  13.725 -33.180  
ATOM   4402  HB2 ASN A 304      30.843  14.088 -33.632  
ATOM   4403  CG  ASN A 304      29.513  13.900 -35.318  
ATOM   4404  OD1 ASN A 304      30.113  13.538 -36.334  
ATOM   4405  ND2 ASN A 304      28.409  14.673 -35.390  
ATOM   4406 HD21 ASN A 304      28.034  14.887 -36.295  
ATOM   4407 HD22 ASN A 304      28.043  15.101 -34.556  
ATOM   4408  C   ASN A 304      31.331  11.453 -34.747  
ATOM   4409  O   ASN A 304      32.495  11.851 -34.737  
ATOM   4410  N   THR A 305      30.927  10.523 -35.630  
ATOM   4411  HN  THR A 305      29.959  10.251 -35.677  
ATOM   4412  CA  THR A 305      31.832   9.809 -36.521  
ATOM   4413  HA  THR A 305      32.711   9.530 -35.956  
ATOM   4414  CB  THR A 305      31.215   8.529 -37.082  
ATOM   4415  HB  THR A 305      31.819   8.098 -37.917  
ATOM   4416  OG1 THR A 305      29.868   8.729 -37.502  
ATOM   4417  HG1 THR A 305      29.896   9.064 -38.420  
ATOM   4418  CG2 THR A 305      31.167   7.491 -35.951  
ATOM   4419 HG21 THR A 305      30.723   6.542 -36.320  
ATOM   4420 HG22 THR A 305      32.190   7.274 -35.578  
ATOM   4421 HG23 THR A 305      30.550   7.855 -35.102  
ATOM   4422  C   THR A 305      32.332  10.649 -37.675  
ATOM   4423  O   THR A 305      33.380  10.362 -38.254  
ATOM   4424  N   SER A 306      31.611  11.729 -38.029  
ATOM   4425  HN  SER A 306      30.812  11.991 -37.482  
ATOM   4426  CA  SER A 306      31.965  12.595 -39.143  
ATOM   4427  HA  SER A 306      32.337  11.992 -39.960  
ATOM   4428  CB  SER A 306      30.725  13.395 -39.619  
ATOM   4429  HB1 SER A 306      29.877  12.681 -39.720  
ATOM   4430  HB2 SER A 306      30.417  14.149 -38.861  
ATOM   4431  OG  SER A 306      30.945  14.024 -40.885  
ATOM   4432  HG1 SER A 306      30.530  13.423 -41.540  
ATOM   4433  C   SER A 306      33.041  13.601 -38.773  
ATOM   4434  O   SER A 306      33.923  13.909 -39.572  
ATOM   4435  N   THR A 307      33.004  14.136 -37.534  
ATOM   4436  HN  THR A 307      32.256  13.889 -36.915  
ATOM   4437  CA  THR A 307      33.937  15.184 -37.109  
ATOM   4438  HA  THR A 307      34.415  15.621 -37.975  
ATOM   4439  CB  THR A 307      33.204  16.307 -36.367  
ATOM   4440  HB  THR A 307      32.279  16.536 -36.950  
ATOM   4441  OG1 THR A 307      33.975  17.502 -36.284  
ATOM   4442  HG1 THR A 307      33.850  17.936 -37.152  
ATOM   4443  CG2 THR A 307      32.784  15.904 -34.948  
ATOM   4444 HG21 THR A 307      32.049  16.634 -34.549  
ATOM   4445 HG22 THR A 307      32.311  14.902 -34.951  
ATOM   4446 HG23 THR A 307      33.653  15.885 -34.260  
ATOM   4447  C   THR A 307      35.040  14.628 -36.227  
ATOM   4448  O   THR A 307      36.087  15.256 -36.051  
ATOM   4449  N   GLY A 308      34.864  13.394 -35.707  
ATOM   4450  HN  GLY A 308      34.008  12.907 -35.871  
ATOM   4451  CA  GLY A 308      35.785  12.733 -34.790  
ATOM   4452  HA1 GLY A 308      36.798  12.899 -35.128  
ATOM   4453  HA2 GLY A 308      35.519  11.686 -34.782  
ATOM   4454  C   GLY A 308      35.696  13.212 -33.364  
ATOM   4455  O   GLY A 308      35.162  14.279 -33.056  
ATOM   4456  N   GLY A 309      36.243  12.412 -32.434  
ATOM   4457  HN  GLY A 309      36.731  11.581 -32.732  
ATOM   4458  CA  GLY A 309      36.240  12.647 -30.998  
ATOM   4459  HA1 GLY A 309      36.646  13.633 -30.832  
ATOM   4460  HA2 GLY A 309      36.862  11.882 -30.560  
ATOM   4461  C   GLY A 309      34.906  12.586 -30.284  
ATOM   4462  O   GLY A 309      33.815  12.654 -30.852  
ATOM   4463  N   LEU A 310      34.976  12.468 -28.951  
ATOM   4464  HN  LEU A 310      35.864  12.379 -28.506  
ATOM   4465  CA  LEU A 310      33.844  12.490 -28.049  
ATOM   4466  HA  LEU A 310      33.105  11.803 -28.439  
ATOM   4467  CB  LEU A 310      34.227  12.037 -26.614  
ATOM   4468  HB1 LEU A 310      34.884  12.803 -26.150  
ATOM   4469  HB2 LEU A 310      33.290  11.984 -26.011  
ATOM   4470  CG  LEU A 310      34.935  10.664 -26.463  
ATOM   4471  HG  LEU A 310      34.806  10.376 -25.389  
ATOM   4472  CD1 LEU A 310      34.293   9.552 -27.302  
ATOM   4473 HD11 LEU A 310      34.495   9.715 -28.382  
ATOM   4474 HD12 LEU A 310      34.720   8.564 -27.027  
ATOM   4475 HD13 LEU A 310      33.195   9.521 -27.141  
ATOM   4476  CD2 LEU A 310      36.454  10.716 -26.709  
ATOM   4477 HD21 LEU A 310      36.918   9.753 -26.408  
ATOM   4478 HD22 LEU A 310      36.690  10.867 -27.782  
ATOM   4479 HD23 LEU A 310      36.926  11.528 -26.116  
ATOM   4480  C   LEU A 310      33.176  13.864 -27.976  
ATOM   4481  O   LEU A 310      33.819  14.899 -28.162  
ATOM   4482  N   LEU A 311      31.866  13.902 -27.684  
ATOM   4483  HN  LEU A 311      31.348  13.048 -27.561  
ATOM   4484  CA  LEU A 311      31.120  15.125 -27.442  
ATOM   4485  HA  LEU A 311      31.801  15.952 -27.295  
ATOM   4486  CB  LEU A 311      30.156  15.456 -28.614  
ATOM   4487  HB1 LEU A 311      29.737  16.479 -28.493  
ATOM   4488  HB2 LEU A 311      30.784  15.481 -29.534  
ATOM   4489  CG  LEU A 311      28.989  14.464 -28.848  
ATOM   4490  HG  LEU A 311      29.256  13.476 -28.409  
ATOM   4491  CD1 LEU A 311      27.672  14.942 -28.210  
ATOM   4492 HD11 LEU A 311      27.768  15.036 -27.110  
ATOM   4493 HD12 LEU A 311      27.388  15.935 -28.623  
ATOM   4494 HD13 LEU A 311      26.854  14.226 -28.432  
ATOM   4495  CD2 LEU A 311      28.772  14.243 -30.351  
ATOM   4496 HD21 LEU A 311      29.702  13.871 -30.829  
ATOM   4497 HD22 LEU A 311      27.961  13.508 -30.532  
ATOM   4498 HD23 LEU A 311      28.491  15.201 -30.836  
ATOM   4499  C   LEU A 311      30.349  14.941 -26.149  
ATOM   4500  O   LEU A 311      30.102  13.817 -25.713  
ATOM   4501  N   LEU A 312      29.962  16.036 -25.471  
ATOM   4502  HN  LEU A 312      30.184  16.961 -25.798  
ATOM   4503  CA  LEU A 312      29.284  15.950 -24.191  
ATOM   4504  HA  LEU A 312      29.377  14.952 -23.797  
ATOM   4505  CB  LEU A 312      29.966  16.844 -23.132  
ATOM   4506  HB1 LEU A 312      29.998  17.899 -23.479  
ATOM   4507  HB2 LEU A 312      29.370  16.823 -22.192  
ATOM   4508  CG  LEU A 312      31.397  16.364 -22.801  
ATOM   4509  HG  LEU A 312      31.559  15.370 -23.284  
ATOM   4510  CD1 LEU A 312      32.461  17.323 -23.345  
ATOM   4511 HD11 LEU A 312      32.354  18.327 -22.883  
ATOM   4512 HD12 LEU A 312      33.478  16.942 -23.121  
ATOM   4513 HD13 LEU A 312      32.371  17.421 -24.445  
ATOM   4514  CD2 LEU A 312      31.578  16.154 -21.293  
ATOM   4515 HD21 LEU A 312      30.812  15.451 -20.907  
ATOM   4516 HD22 LEU A 312      32.582  15.729 -21.085  
ATOM   4517 HD23 LEU A 312      31.483  17.119 -20.753  
ATOM   4518  C   LEU A 312      27.808  16.312 -24.332  
ATOM   4519  O   LEU A 312      27.493  17.466 -24.641  
ATOM   4520  N   PRO A 313      26.841  15.409 -24.132  
ATOM   4521  CD  PRO A 313      27.062  14.002 -23.787  
ATOM   4522  HD1 PRO A 313      27.742  13.890 -22.913  
ATOM   4523  HD2 PRO A 313      27.488  13.474 -24.670  
ATOM   4524  CA  PRO A 313      25.454  15.647 -24.514  
ATOM   4525  HA  PRO A 313      25.439  16.042 -25.519  
ATOM   4526  CB  PRO A 313      24.784  14.262 -24.430  
ATOM   4527  HB1 PRO A 313      24.835  13.779 -25.433  
ATOM   4528  HB2 PRO A 313      23.722  14.290 -24.111  
ATOM   4529  CG  PRO A 313      25.668  13.471 -23.466  
ATOM   4530  HG1 PRO A 313      25.588  12.374 -23.607  
ATOM   4531  HG2 PRO A 313      25.408  13.728 -22.416  
ATOM   4532  C   PRO A 313      24.786  16.678 -23.625  
ATOM   4533  O   PRO A 313      23.842  17.328 -24.074  
ATOM   4534  N   SER A 314      25.221  16.857 -22.363  
ATOM   4535  HN  SER A 314      25.971  16.285 -22.004  
ATOM   4536  CA  SER A 314      24.724  17.901 -21.468  
ATOM   4537  HA  SER A 314      23.650  17.790 -21.400  
ATOM   4538  CB  SER A 314      25.314  17.772 -20.038  
ATOM   4539  HB1 SER A 314      25.184  16.719 -19.711  
ATOM   4540  HB2 SER A 314      26.408  17.981 -20.046  
ATOM   4541  OG  SER A 314      24.661  18.631 -19.099  
ATOM   4542  HG1 SER A 314      25.118  19.504 -19.200  
ATOM   4543  C   SER A 314      24.993  19.299 -22.007  
ATOM   4544  O   SER A 314      24.186  20.210 -21.848  
ATOM   4545  N   ASP A 315      26.133  19.481 -22.698  
ATOM   4546  HN  ASP A 315      26.754  18.714 -22.847  
ATOM   4547  CA  ASP A 315      26.564  20.736 -23.280  
ATOM   4548  HA  ASP A 315      26.141  21.570 -22.731  
ATOM   4549  CB  ASP A 315      28.121  20.789 -23.254  
ATOM   4550  HB1 ASP A 315      28.527  19.902 -23.784  
ATOM   4551  HB2 ASP A 315      28.490  21.703 -23.769  
ATOM   4552  CG  ASP A 315      28.708  20.820 -21.858  
ATOM   4553  OD1 ASP A 315      29.912  20.478 -21.716  
ATOM   4554  OD2 ASP A 315      28.040  21.312 -20.912  
ATOM   4555  C   ASP A 315      26.106  20.864 -24.740  
ATOM   4556  O   ASP A 315      26.612  21.700 -25.487  
ATOM   4557  N   THR A 316      25.157  20.019 -25.197  
ATOM   4558  HN  THR A 316      24.706  19.393 -24.565  
ATOM   4559  CA  THR A 316      24.786  19.909 -26.609  
ATOM   4560  HA  THR A 316      25.294  20.674 -27.179  
ATOM   4561  CB  THR A 316      25.185  18.557 -27.196  
ATOM   4562  HB  THR A 316      24.653  17.740 -26.658  
ATOM   4563  OG1 THR A 316      26.588  18.360 -27.065  
ATOM   4564  HG1 THR A 316      26.782  18.214 -26.121  
ATOM   4565  CG2 THR A 316      24.883  18.450 -28.697  
ATOM   4566 HG21 THR A 316      25.275  17.491 -29.100  
ATOM   4567 HG22 THR A 316      23.793  18.479 -28.899  
ATOM   4568 HG23 THR A 316      25.374  19.274 -29.255  
ATOM   4569  C   THR A 316      23.294  20.136 -26.807  
ATOM   4570  O   THR A 316      22.457  19.585 -26.087  
ATOM   4571  N   LYS A 317      22.917  20.991 -27.784  
ATOM   4572  HN  LYS A 317      23.624  21.450 -28.324  
ATOM   4573  CA  LYS A 317      21.542  21.311 -28.157  
ATOM   4574  HA  LYS A 317      21.038  21.608 -27.246  
ATOM   4575  CB  LYS A 317      21.456  22.502 -29.150  
ATOM   4576  HB1 LYS A 317      21.785  22.194 -30.165  
ATOM   4577  HB2 LYS A 317      20.389  22.814 -29.223  
ATOM   4578  CG  LYS A 317      22.280  23.730 -28.734  
ATOM   4579  HG1 LYS A 317      21.929  24.072 -27.741  
ATOM   4580  HG2 LYS A 317      23.346  23.444 -28.632  
ATOM   4581  CD  LYS A 317      22.175  24.889 -29.737  
ATOM   4582  HD1 LYS A 317      22.654  24.598 -30.698  
ATOM   4583  HD2 LYS A 317      21.095  25.060 -29.946  
ATOM   4584  CE  LYS A 317      22.763  26.215 -29.231  
ATOM   4585  HE1 LYS A 317      22.557  27.027 -29.963  
ATOM   4586  HE2 LYS A 317      22.308  26.488 -28.254  
ATOM   4587  NZ  LYS A 317      24.219  26.133 -29.045  
ATOM   4588  HZ1 LYS A 317      24.706  25.810 -29.919  
ATOM   4589  HZ2 LYS A 317      24.592  27.092 -28.819  
ATOM   4590  HZ3 LYS A 317      24.507  25.479 -28.281  
ATOM   4591  C   LYS A 317      20.760  20.126 -28.733  
ATOM   4592  O   LYS A 317      21.324  19.222 -29.355  
ATOM   4593  N   ARG A 318      19.427  20.109 -28.526  
ATOM   4594  HN  ARG A 318      18.964  20.893 -28.096  
ATOM   4595  CA  ARG A 318      18.575  18.962 -28.773  
ATOM   4596  HA  ARG A 318      19.149  18.198 -29.276  
ATOM   4597  CB  ARG A 318      18.037  18.396 -27.425  
ATOM   4598  HB1 ARG A 318      17.345  19.133 -26.958  
ATOM   4599  HB2 ARG A 318      17.469  17.462 -27.625  
ATOM   4600  CG  ARG A 318      19.180  18.091 -26.435  
ATOM   4601  HG1 ARG A 318      19.973  17.555 -27.005  
ATOM   4602  HG2 ARG A 318      19.610  19.060 -26.089  
ATOM   4603  CD  ARG A 318      18.810  17.244 -25.210  
ATOM   4604  HD1 ARG A 318      18.044  17.747 -24.576  
ATOM   4605  HD2 ARG A 318      18.444  16.240 -25.528  
ATOM   4606  NE  ARG A 318      20.089  17.120 -24.443  
ATOM   4607  HE  ARG A 318      20.812  17.782 -24.614  
ATOM   4608  CZ  ARG A 318      20.375  16.174 -23.558  
ATOM   4609  NH1 ARG A 318      19.541  15.240 -23.171  
ATOM   4610 HH11 ARG A 318      19.910  14.413 -22.736  
ATOM   4611 HH12 ARG A 318      18.648  15.147 -23.616  
ATOM   4612  NH2 ARG A 318      21.590  16.158 -23.055  
ATOM   4613 HH21 ARG A 318      21.834  15.467 -22.365  
ATOM   4614 HH22 ARG A 318      22.296  16.757 -23.441  
ATOM   4615  C   ARG A 318      17.407  19.305 -29.693  
ATOM   4616  O   ARG A 318      17.019  20.460 -29.859  
ATOM   4617  N   SER A 319      16.818  18.284 -30.345  
ATOM   4618  HN  SER A 319      17.159  17.346 -30.221  
ATOM   4619  CA  SER A 319      15.718  18.463 -31.284  
ATOM   4620  HA  SER A 319      15.176  19.368 -31.045  
ATOM   4621  CB  SER A 319      16.245  18.526 -32.744  
ATOM   4622  HB1 SER A 319      17.117  19.218 -32.765  
ATOM   4623  HB2 SER A 319      16.609  17.526 -33.067  
ATOM   4624  OG  SER A 319      15.262  19.008 -33.661  
ATOM   4625  HG1 SER A 319      15.148  19.961 -33.466  
ATOM   4626  C   SER A 319      14.752  17.294 -31.137  
ATOM   4627  O   SER A 319      15.123  16.256 -30.593  
ATOM   4628  N   GLN A 320      13.484  17.447 -31.584  
ATOM   4629  HN  GLN A 320      13.188  18.322 -31.985  
ATOM   4630  CA  GLN A 320      12.444  16.424 -31.512  
ATOM   4631  HA  GLN A 320      12.498  15.936 -30.548  
ATOM   4632  CB  GLN A 320      11.047  17.085 -31.683  
ATOM   4633  HB1 GLN A 320      11.109  17.751 -32.573  
ATOM   4634  HB2 GLN A 320      10.269  16.322 -31.914  
ATOM   4635  CG  GLN A 320      10.571  17.931 -30.476  
ATOM   4636  HG1 GLN A 320      11.424  18.493 -30.050  
ATOM   4637  HG2 GLN A 320       9.813  18.671 -30.803  
ATOM   4638  CD  GLN A 320       9.958  17.085 -29.363  
ATOM   4639  OE1 GLN A 320      10.493  16.965 -28.261  
ATOM   4640  NE2 GLN A 320       8.781  16.476 -29.643  
ATOM   4641 HE21 GLN A 320       8.416  15.831 -28.977  
ATOM   4642 HE22 GLN A 320       8.314  16.648 -30.511  
ATOM   4643  C   GLN A 320      12.546  15.322 -32.561  
ATOM   4644  O   GLN A 320      11.981  14.244 -32.391  
ATOM   4645  N   ILE A 321      13.255  15.591 -33.676  
ATOM   4646  HN  ILE A 321      13.691  16.483 -33.751  
ATOM   4647  CA  ILE A 321      13.422  14.702 -34.826  
ATOM   4648  HA  ILE A 321      14.143  15.204 -35.453  
ATOM   4649  CB  ILE A 321      14.053  13.334 -34.511  
ATOM   4650  HB  ILE A 321      13.287  12.691 -34.014  
ATOM   4651  CG2 ILE A 321      14.515  12.619 -35.806  
ATOM   4652 HG21 ILE A 321      15.223  13.252 -36.379  
ATOM   4653 HG22 ILE A 321      15.024  11.668 -35.546  
ATOM   4654 HG23 ILE A 321      13.666  12.362 -36.468  
ATOM   4655  CG1 ILE A 321      15.253  13.449 -33.530  
ATOM   4656 HG11 ILE A 321      14.884  13.789 -32.536  
ATOM   4657 HG12 ILE A 321      15.665  12.426 -33.377  
ATOM   4658  CD  ILE A 321      16.384  14.380 -33.992  
ATOM   4659  HD1 ILE A 321      16.024  15.425 -34.087  
ATOM   4660  HD2 ILE A 321      17.213  14.367 -33.252  
ATOM   4661  HD3 ILE A 321      16.791  14.059 -34.973  
ATOM   4662  C   ILE A 321      12.152  14.652 -35.686  
ATOM   4663  O   ILE A 321      11.664  13.608 -36.125  
ATOM   4664  N   TYR A 322      11.578  15.835 -35.983  
ATOM   4665  HN  TYR A 322      12.002  16.678 -35.651  
ATOM   4666  CA  TYR A 322      10.511  15.974 -36.962  
ATOM   4667  HA  TYR A 322       9.902  15.080 -36.940  
ATOM   4668  CB  TYR A 322       9.591  17.202 -36.709  
ATOM   4669  HB1 TYR A 322      10.200  18.132 -36.691  
ATOM   4670  HB2 TYR A 322       8.832  17.297 -37.516  
ATOM   4671  CG  TYR A 322       8.827  17.076 -35.414  
ATOM   4672  CD1 TYR A 322       8.954  18.050 -34.410  
ATOM   4673  HD1 TYR A 322       9.635  18.876 -34.547  
ATOM   4674  CE1 TYR A 322       8.205  17.957 -33.229  
ATOM   4675  HE1 TYR A 322       8.318  18.707 -32.463  
ATOM   4676  CZ  TYR A 322       7.313  16.898 -33.040  
ATOM   4677  OH  TYR A 322       6.582  16.805 -31.840  
ATOM   4678  HH  TYR A 322       5.798  16.254 -32.010  
ATOM   4679  CD2 TYR A 322       7.905  16.030 -35.223  
ATOM   4680  HD2 TYR A 322       7.769  15.289 -35.996  
ATOM   4681  CE2 TYR A 322       7.149  15.941 -34.045  
ATOM   4682  HE2 TYR A 322       6.453  15.125 -33.913  
ATOM   4683  C   TYR A 322      11.097  16.066 -38.365  
ATOM   4684  O   TYR A 322      12.175  16.620 -38.579  
ATOM   4685  N   GLY A 323      10.397  15.500 -39.370  
ATOM   4686  HN  GLY A 323       9.510  15.065 -39.169  
ATOM   4687  CA  GLY A 323      10.929  15.359 -40.726  
ATOM   4688  HA1 GLY A 323      10.228  14.753 -41.277  
ATOM   4689  HA2 GLY A 323      11.906  14.900 -40.661  
ATOM   4690  C   GLY A 323      11.094  16.631 -41.516  
ATOM   4691  O   GLY A 323      11.981  16.740 -42.365  
ATOM   4692  N   SER A 324      10.220  17.618 -41.270  
ATOM   4693  HN  SER A 324       9.545  17.489 -40.549  
ATOM   4694  CA  SER A 324      10.174  18.879 -41.990  
ATOM   4695  HA  SER A 324      11.012  18.959 -42.669  
ATOM   4696  CB  SER A 324       8.841  19.027 -42.769  
ATOM   4697  HB1 SER A 324       8.673  18.093 -43.352  
ATOM   4698  HB2 SER A 324       7.981  19.139 -42.071  
ATOM   4699  OG  SER A 324       8.882  20.125 -43.680  
ATOM   4700  HG1 SER A 324       9.350  19.773 -44.473  
ATOM   4701  C   SER A 324      10.264  20.000 -40.974  
ATOM   4702  O   SER A 324       9.584  19.946 -39.952  
ATOM   4703  N   ARG A 325      11.104  21.032 -41.221  
ATOM   4704  HN  ARG A 325      11.573  21.071 -42.108  
ATOM   4705  CA  ARG A 325      11.352  22.149 -40.308  
ATOM   4706  HA  ARG A 325      12.019  22.803 -40.852  
ATOM   4707  CB  ARG A 325      10.112  23.026 -39.944  
ATOM   4708  HB1 ARG A 325       9.341  22.393 -39.454  
ATOM   4709  HB2 ARG A 325      10.429  23.786 -39.191  
ATOM   4710  CG  ARG A 325       9.452  23.821 -41.097  
ATOM   4711  HG1 ARG A 325       8.674  24.470 -40.627  
ATOM   4712  HG2 ARG A 325      10.201  24.491 -41.574  
ATOM   4713  CD  ARG A 325       8.787  22.952 -42.171  
ATOM   4714  HD1 ARG A 325       9.555  22.506 -42.843  
ATOM   4715  HD2 ARG A 325       8.185  22.147 -41.688  
ATOM   4716  NE  ARG A 325       7.885  23.828 -42.977  
ATOM   4717  HE  ARG A 325       7.891  24.825 -42.832  
ATOM   4718  CZ  ARG A 325       7.036  23.374 -43.889  
ATOM   4719  NH1 ARG A 325       6.968  22.102 -44.206  
ATOM   4720 HH11 ARG A 325       6.510  21.835 -45.055  
ATOM   4721 HH12 ARG A 325       7.712  21.499 -43.900  
ATOM   4722  NH2 ARG A 325       6.210  24.205 -44.483  
ATOM   4723 HH21 ARG A 325       5.546  23.872 -45.170  
ATOM   4724 HH22 ARG A 325       6.135  25.176 -44.198  
ATOM   4725  C   ARG A 325      12.120  21.770 -39.034  
ATOM   4726  O   ARG A 325      11.632  21.040 -38.168  
ATOM   4727  N   GLN A 326      13.359  22.274 -38.866  
ATOM   4728  HN  GLN A 326      13.762  22.929 -39.514  
ATOM   4729  CA  GLN A 326      14.215  21.872 -37.763  
ATOM   4730  HA  GLN A 326      13.825  20.975 -37.305  
ATOM   4731  CB  GLN A 326      15.638  21.524 -38.272  
ATOM   4732  HB1 GLN A 326      16.076  22.421 -38.763  
ATOM   4733  HB2 GLN A 326      16.278  21.267 -37.396  
ATOM   4734  CG  GLN A 326      15.702  20.331 -39.269  
ATOM   4735  HG1 GLN A 326      15.317  20.669 -40.254  
ATOM   4736  HG2 GLN A 326      16.758  20.018 -39.409  
ATOM   4737  CD  GLN A 326      14.904  19.110 -38.799  
ATOM   4738  OE1 GLN A 326      15.089  18.616 -37.682  
ATOM   4739  NE2 GLN A 326      13.999  18.583 -39.653  
ATOM   4740 HE21 GLN A 326      13.429  17.822 -39.322  
ATOM   4741 HE22 GLN A 326      13.933  18.919 -40.588  
ATOM   4742  C   GLN A 326      14.261  22.919 -36.652  
ATOM   4743  O   GLN A 326      14.835  24.001 -36.791  
ATOM   4744  N   ILE A 327      13.625  22.583 -35.510  
ATOM   4745  HN  ILE A 327      13.112  21.722 -35.477  
ATOM   4746  CA  ILE A 327      13.521  23.385 -34.302  
ATOM   4747  HA  ILE A 327      13.814  24.405 -34.516  
ATOM   4748  CB  ILE A 327      12.083  23.390 -33.746  
ATOM   4749  HB  ILE A 327      11.670  22.357 -33.815  
ATOM   4750  CG2 ILE A 327      12.037  23.795 -32.252  
ATOM   4751 HG21 ILE A 327      10.982  23.886 -31.917  
ATOM   4752 HG22 ILE A 327      12.524  23.036 -31.605  
ATOM   4753 HG23 ILE A 327      12.536  24.773 -32.098  
ATOM   4754  CG1 ILE A 327      11.138  24.317 -34.561  
ATOM   4755 HG11 ILE A 327      10.202  24.446 -33.969  
ATOM   4756 HG12 ILE A 327      11.602  25.324 -34.657  
ATOM   4757  CD  ILE A 327      10.737  23.788 -35.945  
ATOM   4758  HD1 ILE A 327      11.590  23.834 -36.652  
ATOM   4759  HD2 ILE A 327      10.388  22.736 -35.876  
ATOM   4760  HD3 ILE A 327       9.915  24.398 -36.375  
ATOM   4761  C   ILE A 327      14.522  22.835 -33.291  
ATOM   4762  O   ILE A 327      14.620  21.619 -33.098  
ATOM   4763  N   ILE A 328      15.312  23.713 -32.642  
ATOM   4764  HN  ILE A 328      15.146  24.701 -32.721  
ATOM   4765  CA  ILE A 328      16.454  23.339 -31.819  
ATOM   4766  HA  ILE A 328      16.483  22.267 -31.682  
ATOM   4767  CB  ILE A 328      17.775  23.808 -32.444  
ATOM   4768  HB  ILE A 328      17.768  24.926 -32.483  
ATOM   4769  CG2 ILE A 328      18.970  23.377 -31.566  
ATOM   4770 HG21 ILE A 328      18.959  23.909 -30.592  
ATOM   4771 HG22 ILE A 328      18.949  22.283 -31.377  
ATOM   4772 HG23 ILE A 328      19.924  23.629 -32.075  
ATOM   4773  CG1 ILE A 328      17.958  23.334 -33.913  
ATOM   4774 HG11 ILE A 328      17.139  23.748 -34.542  
ATOM   4775 HG12 ILE A 328      18.904  23.783 -34.293  
ATOM   4776  CD  ILE A 328      18.029  21.814 -34.100  
ATOM   4777  HD1 ILE A 328      18.154  21.562 -35.175  
ATOM   4778  HD2 ILE A 328      18.891  21.390 -33.544  
ATOM   4779  HD3 ILE A 328      17.100  21.329 -33.738  
ATOM   4780  C   ILE A 328      16.297  23.973 -30.443  
ATOM   4781  O   ILE A 328      16.124  25.185 -30.330  
ATOM   4782  N   LEU A 329      16.341  23.182 -29.351  
ATOM   4783  HN  LEU A 329      16.508  22.196 -29.450  
ATOM   4784  CA  LEU A 329      16.238  23.678 -27.984  
ATOM   4785  HA  LEU A 329      16.259  24.758 -27.983  
ATOM   4786  CB  LEU A 329      14.943  23.213 -27.249  
ATOM   4787  HB1 LEU A 329      14.647  22.210 -27.621  
ATOM   4788  HB2 LEU A 329      15.140  23.105 -26.157  
ATOM   4789  CG  LEU A 329      13.742  24.185 -27.337  
ATOM   4790  HG  LEU A 329      14.109  25.208 -27.076  
ATOM   4791  CD1 LEU A 329      13.106  24.241 -28.731  
ATOM   4792 HD11 LEU A 329      12.824  23.224 -29.068  
ATOM   4793 HD12 LEU A 329      12.196  24.875 -28.707  
ATOM   4794 HD13 LEU A 329      13.807  24.671 -29.473  
ATOM   4795  CD2 LEU A 329      12.674  23.809 -26.296  
ATOM   4796 HD21 LEU A 329      12.277  22.795 -26.505  
ATOM   4797 HD22 LEU A 329      13.104  23.809 -25.274  
ATOM   4798 HD23 LEU A 329      11.831  24.532 -26.322  
ATOM   4799  C   LEU A 329      17.441  23.250 -27.158  
ATOM   4800  O   LEU A 329      18.021  22.184 -27.354  
ATOM   4801  N   GLU A 330      17.836  24.077 -26.171  
ATOM   4802  HN  GLU A 330      17.398  24.974 -26.069  
ATOM   4803  CA  GLU A 330      18.730  23.647 -25.106  
ATOM   4804  HA  GLU A 330      19.402  22.892 -25.493  
ATOM   4805  CB  GLU A 330      19.611  24.802 -24.560  
ATOM   4806  HB1 GLU A 330      18.977  25.695 -24.367  
ATOM   4807  HB2 GLU A 330      20.088  24.496 -23.599  
ATOM   4808  CG  GLU A 330      20.752  25.149 -25.541  
ATOM   4809  HG1 GLU A 330      21.287  24.201 -25.764  
ATOM   4810  HG2 GLU A 330      20.340  25.552 -26.488  
ATOM   4811  CD  GLU A 330      21.765  26.130 -24.986  
ATOM   4812  OE1 GLU A 330      22.963  25.762 -24.884  
ATOM   4813  OE2 GLU A 330      21.402  27.298 -24.678  
ATOM   4814  C   GLU A 330      17.965  22.984 -23.973  
ATOM   4815  O   GLU A 330      16.770  23.212 -23.791  
ATOM   4816  N   LYS A 331      18.642  22.157 -23.147  
ATOM   4817  HN  LYS A 331      19.587  21.892 -23.379  
ATOM   4818  CA  LYS A 331      18.057  21.463 -22.006  
ATOM   4819  HA  LYS A 331      17.317  20.777 -22.394  
ATOM   4820  CB  LYS A 331      19.126  20.634 -21.239  
ATOM   4821  HB1 LYS A 331      18.639  20.064 -20.416  
ATOM   4822  HB2 LYS A 331      19.542  19.885 -21.952  
ATOM   4823  CG  LYS A 331      20.291  21.462 -20.669  
ATOM   4824  HG1 LYS A 331      20.735  22.059 -21.496  
ATOM   4825  HG2 LYS A 331      19.904  22.169 -19.900  
ATOM   4826  CD  LYS A 331      21.390  20.620 -19.999  
ATOM   4827  HD1 LYS A 331      20.926  19.997 -19.201  
ATOM   4828  HD2 LYS A 331      21.826  19.924 -20.750  
ATOM   4829  CE  LYS A 331      22.501  21.473 -19.365  
ATOM   4830  HE1 LYS A 331      22.083  22.132 -18.572  
ATOM   4831  HE2 LYS A 331      23.284  20.829 -18.916  
ATOM   4832  NZ  LYS A 331      23.127  22.325 -20.387  
ATOM   4833  HZ1 LYS A 331      22.446  23.053 -20.715  
ATOM   4834  HZ2 LYS A 331      23.974  22.827 -20.016  
ATOM   4835  HZ3 LYS A 331      23.424  21.749 -21.212  
ATOM   4836  C   LYS A 331      17.331  22.393 -21.035  
ATOM   4837  O   LYS A 331      16.227  22.097 -20.582  
ATOM   4838  N   GLU A 332      17.892  23.591 -20.772  
ATOM   4839  HN  GLU A 332      18.810  23.787 -21.108  
ATOM   4840  CA  GLU A 332      17.270  24.644 -19.995  
ATOM   4841  HA  GLU A 332      17.067  24.240 -19.012  
ATOM   4842  CB  GLU A 332      18.257  25.833 -19.846  
ATOM   4843  HB1 GLU A 332      17.823  26.592 -19.160  
ATOM   4844  HB2 GLU A 332      19.159  25.422 -19.339  
ATOM   4845  CG  GLU A 332      18.683  26.509 -21.175  
ATOM   4846  HG1 GLU A 332      19.027  25.749 -21.905  
ATOM   4847  HG2 GLU A 332      17.822  27.053 -21.619  
ATOM   4848  CD  GLU A 332      19.821  27.493 -20.991  
ATOM   4849  OE1 GLU A 332      20.929  27.081 -20.566  
ATOM   4850  OE2 GLU A 332      19.630  28.701 -21.300  
ATOM   4851  C   GLU A 332      15.928  25.118 -20.549  
ATOM   4852  O   GLU A 332      14.970  25.304 -19.802  
ATOM   4853  N   GLU A 333      15.800  25.280 -21.882  
ATOM   4854  HN  GLU A 333      16.578  25.108 -22.480  
ATOM   4855  CA  GLU A 333      14.548  25.566 -22.559  
ATOM   4856  HA  GLU A 333      14.106  26.429 -22.079  
ATOM   4857  CB  GLU A 333      14.791  25.923 -24.051  
ATOM   4858  HB1 GLU A 333      15.247  25.058 -24.579  
ATOM   4859  HB2 GLU A 333      13.808  26.133 -24.532  
ATOM   4860  CG  GLU A 333      15.698  27.171 -24.228  
ATOM   4861  HG1 GLU A 333      15.256  28.031 -23.680  
ATOM   4862  HG2 GLU A 333      16.704  26.973 -23.803  
ATOM   4863  CD  GLU A 333      15.899  27.567 -25.678  
ATOM   4864  OE1 GLU A 333      15.613  28.745 -26.038  
ATOM   4865  OE2 GLU A 333      16.378  26.732 -26.487  
ATOM   4866  C   GLU A 333      13.539  24.429 -22.408  
ATOM   4867  O   GLU A 333      12.355  24.644 -22.168  
ATOM   4868  N   THR A 334      13.994  23.161 -22.494  
ATOM   4869  HN  THR A 334      14.951  23.008 -22.750  
ATOM   4870  CA  THR A 334      13.161  21.985 -22.216  
ATOM   4871  HA  THR A 334      12.276  22.104 -22.825  
ATOM   4872  CB  THR A 334      13.763  20.644 -22.647  
ATOM   4873  HB  THR A 334      12.953  19.875 -22.664  
ATOM   4874  OG1 THR A 334      14.786  20.160 -21.788  
ATOM   4875  HG1 THR A 334      15.291  20.928 -21.466  
ATOM   4876  CG2 THR A 334      14.337  20.737 -24.067  
ATOM   4877 HG21 THR A 334      14.670  19.732 -24.403  
ATOM   4878 HG22 THR A 334      13.566  21.100 -24.779  
ATOM   4879 HG23 THR A 334      15.212  21.411 -24.116  
ATOM   4880  C   THR A 334      12.650  21.914 -20.773  
ATOM   4881  O   THR A 334      11.521  21.486 -20.530  
ATOM   4882  N   GLU A 335      13.454  22.349 -19.772  
ATOM   4883  HN  GLU A 335      14.412  22.569 -19.963  
ATOM   4884  CA  GLU A 335      13.010  22.587 -18.402  
ATOM   4885  HA  GLU A 335      12.566  21.675 -18.039  
ATOM   4886  CB  GLU A 335      14.184  22.935 -17.445  
ATOM   4887  HB1 GLU A 335      14.786  23.741 -17.916  
ATOM   4888  HB2 GLU A 335      13.796  23.345 -16.487  
ATOM   4889  CG  GLU A 335      15.135  21.749 -17.133  
ATOM   4890  HG1 GLU A 335      15.257  21.106 -18.030  
ATOM   4891  HG2 GLU A 335      16.140  22.150 -16.875  
ATOM   4892  CD  GLU A 335      14.693  20.891 -15.958  
ATOM   4893  OE1 GLU A 335      14.319  19.709 -16.180  
ATOM   4894  OE2 GLU A 335      14.786  21.342 -14.784  
ATOM   4895  C   GLU A 335      11.917  23.648 -18.288  
ATOM   4896  O   GLU A 335      10.931  23.456 -17.579  
ATOM   4897  N   GLU A 336      12.032  24.769 -19.037  
ATOM   4898  HN  GLU A 336      12.856  24.916 -19.584  
ATOM   4899  CA  GLU A 336      11.024  25.821 -19.109  
ATOM   4900  HA  GLU A 336      10.863  26.178 -18.101  
ATOM   4901  CB  GLU A 336      11.468  27.018 -19.993  
ATOM   4902  HB1 GLU A 336      11.724  26.656 -21.009  
ATOM   4903  HB2 GLU A 336      10.611  27.722 -20.110  
ATOM   4904  CG  GLU A 336      12.656  27.849 -19.451  
ATOM   4905  HG1 GLU A 336      13.588  27.256 -19.494  
ATOM   4906  HG2 GLU A 336      12.801  28.742 -20.094  
ATOM   4907  CD  GLU A 336      12.446  28.324 -18.033  
ATOM   4908  OE1 GLU A 336      13.313  28.052 -17.160  
ATOM   4909  OE2 GLU A 336      11.415  28.992 -17.757  
ATOM   4910  C   GLU A 336       9.660  25.338 -19.590  
ATOM   4911  O   GLU A 336       8.624  25.766 -19.086  
ATOM   4912  N   LEU A 337       9.611  24.392 -20.549  
ATOM   4913  HN  LEU A 337      10.458  24.107 -20.997  
ATOM   4914  CA  LEU A 337       8.381  23.738 -20.985  
ATOM   4915  HA  LEU A 337       7.713  24.509 -21.343  
ATOM   4916  CB  LEU A 337       8.639  22.720 -22.128  
ATOM   4917  HB1 LEU A 337       9.289  21.901 -21.750  
ATOM   4918  HB2 LEU A 337       7.671  22.264 -22.438  
ATOM   4919  CG  LEU A 337       9.295  23.309 -23.394  
ATOM   4920  HG  LEU A 337      10.289  23.729 -23.117  
ATOM   4921  CD1 LEU A 337       9.539  22.202 -24.430  
ATOM   4922 HD11 LEU A 337      10.051  22.616 -25.324  
ATOM   4923 HD12 LEU A 337      10.171  21.395 -24.001  
ATOM   4924 HD13 LEU A 337       8.572  21.759 -24.750  
ATOM   4925  CD2 LEU A 337       8.464  24.443 -24.011  
ATOM   4926 HD21 LEU A 337       8.968  24.828 -24.923  
ATOM   4927 HD22 LEU A 337       7.454  24.079 -24.295  
ATOM   4928 HD23 LEU A 337       8.350  25.290 -23.303  
ATOM   4929  C   LEU A 337       7.630  23.025 -19.859  
ATOM   4930  O   LEU A 337       6.402  22.968 -19.844  
ATOM   4931  N   LYS A 338       8.362  22.494 -18.863  
ATOM   4932  HN  LYS A 338       9.356  22.602 -18.867  
ATOM   4933  CA  LYS A 338       7.810  21.756 -17.744  
ATOM   4934  HA  LYS A 338       6.879  21.292 -18.038  
ATOM   4935  CB  LYS A 338       8.820  20.659 -17.322  
ATOM   4936  HB1 LYS A 338       9.766  21.166 -17.029  
ATOM   4937  HB2 LYS A 338       8.437  20.127 -16.424  
ATOM   4938  CG  LYS A 338       9.104  19.616 -18.421  
ATOM   4939  HG1 LYS A 338       8.151  19.106 -18.690  
ATOM   4940  HG2 LYS A 338       9.470  20.127 -19.340  
ATOM   4941  CD  LYS A 338      10.142  18.552 -18.010  
ATOM   4942  HD1 LYS A 338       9.769  18.028 -17.102  
ATOM   4943  HD2 LYS A 338      10.219  17.800 -18.829  
ATOM   4944  CE  LYS A 338      11.533  19.141 -17.734  
ATOM   4945  HE1 LYS A 338      11.932  19.629 -18.648  
ATOM   4946  HE2 LYS A 338      11.488  19.893 -16.916  
ATOM   4947  NZ  LYS A 338      12.489  18.107 -17.308  
ATOM   4948  HZ1 LYS A 338      12.100  17.590 -16.486  
ATOM   4949  HZ2 LYS A 338      12.724  17.436 -18.079  
ATOM   4950  HZ3 LYS A 338      13.371  18.600 -16.999  
ATOM   4951  C   LYS A 338       7.514  22.653 -16.541  
ATOM   4952  O   LYS A 338       7.074  22.186 -15.487  
ATOM   4953  N   ARG A 339       7.717  23.977 -16.683  
ATOM   4954  HN  ARG A 339       8.096  24.333 -17.536  
ATOM   4955  CA  ARG A 339       7.406  24.967 -15.671  
ATOM   4956  HA  ARG A 339       7.675  24.569 -14.702  
ATOM   4957  CB  ARG A 339       8.241  26.249 -15.920  
ATOM   4958  HB1 ARG A 339       9.311  25.941 -15.963  
ATOM   4959  HB2 ARG A 339       7.973  26.663 -16.914  
ATOM   4960  CG  ARG A 339       8.087  27.377 -14.879  
ATOM   4961  HG1 ARG A 339       7.013  27.658 -14.791  
ATOM   4962  HG2 ARG A 339       8.406  26.997 -13.885  
ATOM   4963  CD  ARG A 339       8.853  28.667 -15.241  
ATOM   4964  HD1 ARG A 339       8.485  29.045 -16.223  
ATOM   4965  HD2 ARG A 339       8.697  29.472 -14.496  
ATOM   4966  NE  ARG A 339      10.319  28.389 -15.377  
ATOM   4967  HE  ARG A 339      10.765  28.535 -16.280  
ATOM   4968  CZ  ARG A 339      11.136  28.025 -14.397  
ATOM   4969  NH1 ARG A 339      10.769  27.952 -13.141  
ATOM   4970 HH11 ARG A 339      11.475  27.764 -12.447  
ATOM   4971 HH12 ARG A 339       9.912  28.395 -12.874  
ATOM   4972  NH2 ARG A 339      12.385  27.730 -14.698  
ATOM   4973 HH21 ARG A 339      13.053  27.463 -13.998  
ATOM   4974 HH22 ARG A 339      12.688  27.840 -15.663  
ATOM   4975  C   ARG A 339       5.915  25.289 -15.655  
ATOM   4976  O   ARG A 339       5.356  25.803 -16.628  
ATOM   4977  N   PHE A 340       5.236  24.975 -14.536  
ATOM   4978  HN  PHE A 340       5.722  24.508 -13.792  
ATOM   4979  CA  PHE A 340       3.808  25.166 -14.361  
ATOM   4980  HA  PHE A 340       3.463  25.932 -15.045  
ATOM   4981  CB  PHE A 340       3.005  23.852 -14.597  
ATOM   4982  HB1 PHE A 340       3.400  23.037 -13.956  
ATOM   4983  HB2 PHE A 340       1.929  23.998 -14.356  
ATOM   4984  CG  PHE A 340       3.081  23.409 -16.036  
ATOM   4985  CD1 PHE A 340       3.861  22.302 -16.412  
ATOM   4986  HD1 PHE A 340       4.454  21.793 -15.667  
ATOM   4987  CE1 PHE A 340       3.886  21.860 -17.740  
ATOM   4988  HE1 PHE A 340       4.495  21.012 -18.020  
ATOM   4989  CZ  PHE A 340       3.128  22.525 -18.711  
ATOM   4990  HZ  PHE A 340       3.154  22.192 -19.738  
ATOM   4991  CD2 PHE A 340       2.319  24.064 -17.020  
ATOM   4992  HD2 PHE A 340       1.711  24.914 -16.745  
ATOM   4993  CE2 PHE A 340       2.346  23.630 -18.352  
ATOM   4994  HE2 PHE A 340       1.767  24.148 -19.102  
ATOM   4995  C   PHE A 340       3.500  25.699 -12.968  
ATOM   4996  O   PHE A 340       3.214  26.884 -12.802  
ATOM   4997  N   ASP A 341       3.547  24.836 -11.928  
ATOM   4998  HN  ASP A 341       3.841  23.889 -12.052  
ATOM   4999  CA  ASP A 341       3.136  25.182 -10.580  
ATOM   5000  HA  ASP A 341       2.905  26.240 -10.536  
ATOM   5001  CB  ASP A 341       1.868  24.369 -10.185  
ATOM   5002  HB1 ASP A 341       1.116  24.477 -10.995  
ATOM   5003  HB2 ASP A 341       2.118  23.292 -10.090  
ATOM   5004  CG  ASP A 341       1.213  24.846  -8.904  
ATOM   5005  OD1 ASP A 341       1.270  26.059  -8.582  
ATOM   5006  OD2 ASP A 341       0.485  24.038  -8.270  
ATOM   5007  C   ASP A 341       4.280  24.951  -9.594  
ATOM   5008  O   ASP A 341       5.207  24.174  -9.825  
ATOM   5009  N   ASP A 342       4.246  25.677  -8.467  
ATOM   5010  HN  ASP A 342       3.464  26.280  -8.320  
ATOM   5011  CA  ASP A 342       5.213  25.624  -7.388  
ATOM   5012  HA  ASP A 342       6.188  25.732  -7.844  
ATOM   5013  CB  ASP A 342       4.958  26.814  -6.425  
ATOM   5014  HB1 ASP A 342       3.968  26.680  -5.942  
ATOM   5015  HB2 ASP A 342       5.727  26.875  -5.630  
ATOM   5016  CG  ASP A 342       4.943  28.141  -7.152  
ATOM   5017  OD1 ASP A 342       5.535  28.295  -8.253  
ATOM   5018  OD2 ASP A 342       4.371  29.107  -6.586  
ATOM   5019  C   ASP A 342       5.175  24.270  -6.646  
ATOM   5020  O   ASP A 342       4.104  23.662  -6.568  
ATOM   5021  N   PRO A 343       6.271  23.716  -6.117  
ATOM   5022  CD  PRO A 343       7.547  24.416  -5.958  
ATOM   5023  HD1 PRO A 343       7.414  25.471  -5.630  
ATOM   5024  HD2 PRO A 343       8.076  24.385  -6.931  
ATOM   5025  CA  PRO A 343       6.282  22.409  -5.452  
ATOM   5026  HA  PRO A 343       5.939  21.676  -6.167  
ATOM   5027  CB  PRO A 343       7.761  22.194  -5.086  
ATOM   5028  HB1 PRO A 343       8.279  21.717  -5.948  
ATOM   5029  HB2 PRO A 343       7.913  21.556  -4.190  
ATOM   5030  CG  PRO A 343       8.306  23.612  -4.900  
ATOM   5031  HG1 PRO A 343       9.407  23.670  -5.021  
ATOM   5032  HG2 PRO A 343       8.030  23.984  -3.888  
ATOM   5033  C   PRO A 343       5.346  22.284  -4.252  
ATOM   5034  O   PRO A 343       5.203  23.232  -3.475  
ATOM   5035  N   GLY A 344       4.704  21.111  -4.081  
ATOM   5036  HN  GLY A 344       4.851  20.376  -4.754  
ATOM   5037  CA  GLY A 344       3.770  20.807  -3.001  
ATOM   5038  HA1 GLY A 344       3.691  21.641  -2.317  
ATOM   5039  HA2 GLY A 344       4.133  19.913  -2.519  
ATOM   5040  C   GLY A 344       2.382  20.489  -3.498  
ATOM   5041  O   GLY A 344       2.178  20.096  -4.647  
ATOM   5042  N   LEU A 345       1.391  20.622  -2.599  
ATOM   5043  HN  LEU A 345       1.608  20.907  -1.659  
ATOM   5044  CA  LEU A 345      -0.016  20.392  -2.859  
ATOM   5045  HA  LEU A 345      -0.152  19.978  -3.849  
ATOM   5046  CB  LEU A 345      -0.626  19.444  -1.790  
ATOM   5047  HB1 LEU A 345      -0.290  19.801  -0.791  
ATOM   5048  HB2 LEU A 345      -1.738  19.483  -1.805  
ATOM   5049  CG  LEU A 345      -0.219  17.966  -1.932  
ATOM   5050  HG  LEU A 345       0.867  17.921  -2.185  
ATOM   5051  CD1 LEU A 345      -0.418  17.207  -0.611  
ATOM   5052 HD11 LEU A 345      -0.095  16.150  -0.719  
ATOM   5053 HD12 LEU A 345       0.182  17.677   0.198  
ATOM   5054 HD13 LEU A 345      -1.487  17.222  -0.312  
ATOM   5055  CD2 LEU A 345      -1.026  17.300  -3.053  
ATOM   5056 HD21 LEU A 345      -2.105  17.272  -2.788  
ATOM   5057 HD22 LEU A 345      -0.912  17.859  -4.005  
ATOM   5058 HD23 LEU A 345      -0.676  16.259  -3.212  
ATOM   5059  C   LEU A 345      -0.788  21.699  -2.800  
ATOM   5060  O   LEU A 345      -0.951  22.298  -1.737  
ATOM   5061  N   MET A 346      -1.331  22.160  -3.940  
ATOM   5062  HN  MET A 346      -1.171  21.683  -4.807  
ATOM   5063  CA  MET A 346      -2.160  23.349  -3.987  
ATOM   5064  HA  MET A 346      -2.059  23.908  -3.066  
ATOM   5065  CB  MET A 346      -1.718  24.280  -5.143  
ATOM   5066  HB1 MET A 346      -0.664  24.580  -4.945  
ATOM   5067  HB2 MET A 346      -1.713  23.699  -6.091  
ATOM   5068  CG  MET A 346      -2.557  25.557  -5.346  
ATOM   5069  HG1 MET A 346      -2.114  26.098  -6.214  
ATOM   5070  HG2 MET A 346      -3.594  25.288  -5.635  
ATOM   5071  SD  MET A 346      -2.592  26.661  -3.901  
ATOM   5072  CE  MET A 346      -2.936  28.148  -4.877  
ATOM   5073  HE1 MET A 346      -3.860  28.037  -5.483  
ATOM   5074  HE2 MET A 346      -3.058  29.035  -4.222  
ATOM   5075  HE3 MET A 346      -2.099  28.367  -5.576  
ATOM   5076  C   MET A 346      -3.623  22.957  -4.106  
ATOM   5077  O   MET A 346      -4.039  22.316  -5.071  
ATOM   5078  N   LEU A 347      -4.438  23.292  -3.084  
ATOM   5079  HN  LEU A 347      -4.084  23.808  -2.297  
ATOM   5080  CA  LEU A 347      -5.845  22.944  -3.009  
ATOM   5081  HA  LEU A 347      -5.913  21.880  -3.184  
ATOM   5082  CB  LEU A 347      -6.385  23.205  -1.580  
ATOM   5083  HB1 LEU A 347      -5.712  22.651  -0.885  
ATOM   5084  HB2 LEU A 347      -6.282  24.285  -1.339  
ATOM   5085  CG  LEU A 347      -7.839  22.758  -1.307  
ATOM   5086  HG  LEU A 347      -8.126  21.989  -2.063  
ATOM   5087  CD1 LEU A 347      -7.953  22.084   0.069  
ATOM   5088 HD11 LEU A 347      -7.718  22.809   0.874  
ATOM   5089 HD12 LEU A 347      -8.986  21.707   0.223  
ATOM   5090 HD13 LEU A 347      -7.252  21.226   0.143  
ATOM   5091  CD2 LEU A 347      -8.828  23.933  -1.383  
ATOM   5092 HD21 LEU A 347      -8.797  24.419  -2.379  
ATOM   5093 HD22 LEU A 347      -9.863  23.578  -1.193  
ATOM   5094 HD23 LEU A 347      -8.576  24.698  -0.617  
ATOM   5095  C   LEU A 347      -6.715  23.609  -4.068  
ATOM   5096  O   LEU A 347      -6.656  24.818  -4.294  
ATOM   5097  N   MET A 348      -7.558  22.809  -4.743  
ATOM   5098  HN  MET A 348      -7.592  21.827  -4.525  
ATOM   5099  CA  MET A 348      -8.418  23.236  -5.826  
ATOM   5100  HA  MET A 348      -8.135  24.222  -6.151  
ATOM   5101  CB  MET A 348      -8.295  22.234  -7.002  
ATOM   5102  HB1 MET A 348      -8.544  21.225  -6.608  
ATOM   5103  HB2 MET A 348      -9.043  22.476  -7.790  
ATOM   5104  CG  MET A 348      -6.905  22.158  -7.669  
ATOM   5105  HG1 MET A 348      -6.118  22.018  -6.898  
ATOM   5106  HG2 MET A 348      -6.900  21.235  -8.293  
ATOM   5107  SD  MET A 348      -6.497  23.568  -8.746  
ATOM   5108  CE  MET A 348      -5.581  24.571  -7.544  
ATOM   5109  HE1 MET A 348      -5.054  25.411  -8.046  
ATOM   5110  HE2 MET A 348      -6.256  25.011  -6.784  
ATOM   5111  HE3 MET A 348      -4.821  23.962  -7.012  
ATOM   5112  C   MET A 348      -9.884  23.303  -5.424  
ATOM   5113  O   MET A 348     -10.705  23.864  -6.145  
ATOM   5114  N   GLY A 349     -10.246  22.761  -4.244  
ATOM   5115  HN  GLY A 349      -9.570  22.274  -3.695  
ATOM   5116  CA  GLY A 349     -11.612  22.772  -3.738  
ATOM   5117  HA1 GLY A 349     -12.315  22.945  -4.542  
ATOM   5118  HA2 GLY A 349     -11.657  23.523  -2.970  
ATOM   5119  C   GLY A 349     -11.989  21.470  -3.097  
ATOM   5120  O   GLY A 349     -11.177  20.559  -2.973  
ATOM   5121  N   PHE A 350     -13.246  21.359  -2.647  
ATOM   5122  HN  PHE A 350     -13.876  22.132  -2.766  
ATOM   5123  CA  PHE A 350     -13.772  20.192  -1.959  
ATOM   5124  HA  PHE A 350     -13.005  19.435  -1.888  
ATOM   5125  CB  PHE A 350     -14.292  20.521  -0.534  
ATOM   5126  HB1 PHE A 350     -15.089  21.295  -0.579  
ATOM   5127  HB2 PHE A 350     -14.712  19.617  -0.042  
ATOM   5128  CG  PHE A 350     -13.166  21.040   0.320  
ATOM   5129  CD1 PHE A 350     -12.936  22.421   0.426  
ATOM   5130  HD1 PHE A 350     -13.566  23.100  -0.128  
ATOM   5131  CE1 PHE A 350     -11.921  22.919   1.253  
ATOM   5132  HE1 PHE A 350     -11.762  23.986   1.330  
ATOM   5133  CZ  PHE A 350     -11.129  22.033   1.993  
ATOM   5134  HZ  PHE A 350     -10.352  22.415   2.638  
ATOM   5135  CD2 PHE A 350     -12.366  20.160   1.069  
ATOM   5136  HD2 PHE A 350     -12.544  19.096   1.010  
ATOM   5137  CE2 PHE A 350     -11.351  20.653   1.901  
ATOM   5138  HE2 PHE A 350     -10.752  19.969   2.484  
ATOM   5139  C   PHE A 350     -14.906  19.597  -2.770  
ATOM   5140  O   PHE A 350     -15.672  20.314  -3.410  
ATOM   5141  N   LYS A 351     -15.026  18.257  -2.794  
ATOM   5142  HN  LYS A 351     -14.382  17.674  -2.292  
ATOM   5143  CA  LYS A 351     -16.010  17.596  -3.630  
ATOM   5144  HA  LYS A 351     -16.863  18.257  -3.696  
ATOM   5145  CB  LYS A 351     -15.460  17.361  -5.064  
ATOM   5146  HB1 LYS A 351     -16.197  16.787  -5.661  
ATOM   5147  HB2 LYS A 351     -15.376  18.366  -5.537  
ATOM   5148  CG  LYS A 351     -14.068  16.702  -5.149  
ATOM   5149  HG1 LYS A 351     -13.347  17.268  -4.515  
ATOM   5150  HG2 LYS A 351     -14.118  15.663  -4.753  
ATOM   5151  CD  LYS A 351     -13.518  16.697  -6.590  
ATOM   5152  HD1 LYS A 351     -13.554  17.749  -6.957  
ATOM   5153  HD2 LYS A 351     -12.452  16.380  -6.577  
ATOM   5154  CE  LYS A 351     -14.296  15.777  -7.542  
ATOM   5155  HE1 LYS A 351     -14.018  14.718  -7.359  
ATOM   5156  HE2 LYS A 351     -15.389  15.897  -7.402  
ATOM   5157  NZ  LYS A 351     -14.015  16.113  -8.942  
ATOM   5158  HZ1 LYS A 351     -14.288  17.121  -9.091  
ATOM   5159  HZ2 LYS A 351     -13.001  15.996  -9.192  
ATOM   5160  HZ3 LYS A 351     -14.582  15.534  -9.607  
ATOM   5161  C   LYS A 351     -16.524  16.299  -3.008  
ATOM   5162  O   LYS A 351     -15.768  15.639  -2.290  
ATOM   5163  N   PRO A 352     -17.795  15.913  -3.188  
ATOM   5164  CD  PRO A 352     -18.747  16.580  -4.083  
ATOM   5165  HD1 PRO A 352     -18.283  16.901  -5.042  
ATOM   5166  HD2 PRO A 352     -19.171  17.463  -3.554  
ATOM   5167  CA  PRO A 352     -18.403  14.748  -2.543  
ATOM   5168  HA  PRO A 352     -18.326  14.891  -1.476  
ATOM   5169  CB  PRO A 352     -19.873  14.785  -3.004  
ATOM   5170  HB1 PRO A 352     -20.460  15.383  -2.271  
ATOM   5171  HB2 PRO A 352     -20.337  13.784  -3.092  
ATOM   5172  CG  PRO A 352     -19.831  15.535  -4.335  
ATOM   5173  HG1 PRO A 352     -20.805  15.986  -4.613  
ATOM   5174  HG2 PRO A 352     -19.496  14.849  -5.146  
ATOM   5175  C   PRO A 352     -17.737  13.406  -2.815  
ATOM   5176  O   PRO A 352     -17.345  13.113  -3.947  
ATOM   5177  N   LEU A 353     -17.647  12.556  -1.770  
ATOM   5178  HN  LEU A 353     -17.998  12.839  -0.874  
ATOM   5179  CA  LEU A 353     -17.155  11.191  -1.827  
ATOM   5180  HA  LEU A 353     -16.170  11.228  -2.266  
ATOM   5181  CB  LEU A 353     -17.058  10.564  -0.412  
ATOM   5182  HB1 LEU A 353     -18.043  10.678   0.093  
ATOM   5183  HB2 LEU A 353     -16.844   9.473  -0.481  
ATOM   5184  CG  LEU A 353     -15.967  11.182   0.485  
ATOM   5185  HG  LEU A 353     -16.131  12.282   0.531  
ATOM   5186  CD1 LEU A 353     -16.059  10.628   1.914  
ATOM   5187 HD11 LEU A 353     -15.841   9.538   1.918  
ATOM   5188 HD12 LEU A 353     -15.328  11.136   2.577  
ATOM   5189 HD13 LEU A 353     -17.078  10.775   2.329  
ATOM   5190  CD2 LEU A 353     -14.559  10.940  -0.072  
ATOM   5191 HD21 LEU A 353     -14.352   9.852  -0.139  
ATOM   5192 HD22 LEU A 353     -14.436  11.396  -1.075  
ATOM   5193 HD23 LEU A 353     -13.813  11.395   0.609  
ATOM   5194  C   LEU A 353     -17.955  10.268  -2.730  
ATOM   5195  O   LEU A 353     -17.384   9.434  -3.430  
ATOM   5196  N   VAL A 354     -19.296  10.403  -2.770  
ATOM   5197  HN  VAL A 354     -19.740  11.082  -2.172  
ATOM   5198  CA  VAL A 354     -20.193   9.522  -3.513  
ATOM   5199  HA  VAL A 354     -19.985   8.526  -3.157  
ATOM   5200  CB  VAL A 354     -21.666   9.794  -3.194  
ATOM   5201  HB  VAL A 354     -21.752   9.892  -2.085  
ATOM   5202  CG1 VAL A 354     -22.186  11.098  -3.832  
ATOM   5203 HG11 VAL A 354     -22.234  11.010  -4.937  
ATOM   5204 HG12 VAL A 354     -23.215  11.307  -3.466  
ATOM   5205 HG13 VAL A 354     -21.541  11.958  -3.561  
ATOM   5206  CG2 VAL A 354     -22.538   8.592  -3.606  
ATOM   5207 HG21 VAL A 354     -22.549   8.469  -4.706  
ATOM   5208 HG22 VAL A 354     -22.163   7.655  -3.141  
ATOM   5209 HG23 VAL A 354     -23.586   8.748  -3.270  
ATOM   5210  C   VAL A 354     -19.911   9.497  -5.012  
ATOM   5211  O   VAL A 354     -20.070   8.474  -5.679  
ATOM   5212  N   LEU A 355     -19.419  10.618  -5.578  
ATOM   5213  HN  LEU A 355     -19.291  11.432  -5.019  
ATOM   5214  CA  LEU A 355     -19.054  10.727  -6.979  
ATOM   5215  HA  LEU A 355     -19.584   9.981  -7.555  
ATOM   5216  CB  LEU A 355     -19.438  12.128  -7.530  
ATOM   5217  HB1 LEU A 355     -18.826  12.904  -7.022  
ATOM   5218  HB2 LEU A 355     -19.205  12.174  -8.617  
ATOM   5219  CG  LEU A 355     -20.923  12.527  -7.354  
ATOM   5220  HG  LEU A 355     -21.148  12.581  -6.264  
ATOM   5221  CD1 LEU A 355     -21.178  13.925  -7.942  
ATOM   5222 HD11 LEU A 355     -20.967  13.927  -9.033  
ATOM   5223 HD12 LEU A 355     -22.237  14.225  -7.790  
ATOM   5224 HD13 LEU A 355     -20.523  14.679  -7.458  
ATOM   5225  CD2 LEU A 355     -21.885  11.513  -7.993  
ATOM   5226 HD21 LEU A 355     -22.937  11.843  -7.857  
ATOM   5227 HD22 LEU A 355     -21.686  11.429  -9.082  
ATOM   5228 HD23 LEU A 355     -21.776  10.509  -7.533  
ATOM   5229  C   LEU A 355     -17.558  10.474  -7.205  
ATOM   5230  O   LEU A 355     -17.064  10.589  -8.326  
ATOM   5231  N   LEU A 356     -16.803  10.088  -6.153  
ATOM   5232  HN  LEU A 356     -17.232   9.998  -5.253  
ATOM   5233  CA  LEU A 356     -15.362   9.879  -6.199  
ATOM   5234  HA  LEU A 356     -14.983  10.120  -7.182  
ATOM   5235  CB  LEU A 356     -14.685  10.788  -5.138  
ATOM   5236  HB1 LEU A 356     -15.063  11.824  -5.270  
ATOM   5237  HB2 LEU A 356     -15.003  10.462  -4.124  
ATOM   5238  CG  LEU A 356     -13.142  10.845  -5.181  
ATOM   5239  HG  LEU A 356     -12.728   9.809  -5.219  
ATOM   5240  CD1 LEU A 356     -12.638  11.618  -6.410  
ATOM   5241 HD11 LEU A 356     -11.528  11.622  -6.438  
ATOM   5242 HD12 LEU A 356     -13.007  11.156  -7.347  
ATOM   5243 HD13 LEU A 356     -12.997  12.668  -6.377  
ATOM   5244  CD2 LEU A 356     -12.604  11.500  -3.903  
ATOM   5245 HD21 LEU A 356     -12.994  12.536  -3.819  
ATOM   5246 HD22 LEU A 356     -12.915  10.924  -3.006  
ATOM   5247 HD23 LEU A 356     -11.495  11.535  -3.928  
ATOM   5248  C   LEU A 356     -14.971   8.434  -5.896  
ATOM   5249  O   LEU A 356     -14.022   7.898  -6.469  
ATOM   5250  N   LYS A 357     -15.692   7.770  -4.973  
ATOM   5251  HN  LYS A 357     -16.449   8.239  -4.515  
ATOM   5252  CA  LYS A 357     -15.405   6.444  -4.448  
ATOM   5253  HA  LYS A 357     -14.415   6.501  -4.015  
ATOM   5254  CB  LYS A 357     -16.387   6.085  -3.301  
ATOM   5255  HB1 LYS A 357     -16.114   5.108  -2.848  
ATOM   5256  HB2 LYS A 357     -16.246   6.858  -2.509  
ATOM   5257  CG  LYS A 357     -17.876   6.095  -3.705  
ATOM   5258  HG1 LYS A 357     -18.092   7.008  -4.304  
ATOM   5259  HG2 LYS A 357     -18.096   5.225  -4.362  
ATOM   5260  CD  LYS A 357     -18.829   6.118  -2.496  
ATOM   5261  HD1 LYS A 357     -18.531   6.980  -1.853  
ATOM   5262  HD2 LYS A 357     -19.866   6.323  -2.842  
ATOM   5263  CE  LYS A 357     -18.828   4.863  -1.612  
ATOM   5264  HE1 LYS A 357     -17.795   4.545  -1.371  
ATOM   5265  HE2 LYS A 357     -19.373   5.085  -0.667  
ATOM   5266  NZ  LYS A 357     -19.523   3.748  -2.275  
ATOM   5267  HZ1 LYS A 357     -19.108   3.500  -3.204  
ATOM   5268  HZ2 LYS A 357     -19.526   2.879  -1.693  
ATOM   5269  HZ3 LYS A 357     -20.520   4.034  -2.460  
ATOM   5270  C   LYS A 357     -15.350   5.287  -5.442  
ATOM   5271  O   LYS A 357     -16.112   5.215  -6.409  
ATOM   5272  N   LYS A 358     -14.419   4.342  -5.194  
ATOM   5273  HN  LYS A 358     -13.799   4.450  -4.408  
ATOM   5274  CA  LYS A 358     -14.243   3.084  -5.896  
ATOM   5275  HA  LYS A 358     -13.279   2.716  -5.576  
ATOM   5276  CB  LYS A 358     -15.282   2.027  -5.441  
ATOM   5277  HB1 LYS A 358     -16.302   2.350  -5.747  
ATOM   5278  HB2 LYS A 358     -15.054   1.069  -5.965  
ATOM   5279  CG  LYS A 358     -15.268   1.729  -3.931  
ATOM   5280  HG1 LYS A 358     -14.220   1.583  -3.590  
ATOM   5281  HG2 LYS A 358     -15.685   2.598  -3.374  
ATOM   5282  CD  LYS A 358     -16.086   0.465  -3.623  
ATOM   5283  HD1 LYS A 358     -17.127   0.627  -3.991  
ATOM   5284  HD2 LYS A 358     -15.641  -0.373  -4.209  
ATOM   5285  CE  LYS A 358     -16.139   0.065  -2.143  
ATOM   5286  HE1 LYS A 358     -15.115  -0.051  -1.724  
ATOM   5287  HE2 LYS A 358     -16.697   0.820  -1.548  
ATOM   5288  NZ  LYS A 358     -16.830  -1.227  -2.043  
ATOM   5289  HZ1 LYS A 358     -16.218  -1.984  -2.446  
ATOM   5290  HZ2 LYS A 358     -17.057  -1.519  -1.060  
ATOM   5291  HZ3 LYS A 358     -17.699  -1.218  -2.631  
ATOM   5292  C   LYS A 358     -14.145   3.130  -7.421  
ATOM   5293  O   LYS A 358     -14.768   2.335  -8.125  
ATOM   5294  N   HSD A 359     -13.325   4.040  -7.982  
ATOM   5295  HN  HSD A 359     -12.854   4.703  -7.394  
ATOM   5296  CA  HSD A 359     -13.136   4.074  -9.428  
ATOM   5297  HA  HSD A 359     -12.954   3.060  -9.760  
ATOM   5298  CB  HSD A 359     -14.378   4.620 -10.199  
ATOM   5299  HB1 HSD A 359     -14.222   4.473 -11.290  
ATOM   5300  HB2 HSD A 359     -15.265   4.016  -9.924  
ATOM   5301  ND1 HSD A 359     -15.382   6.508  -8.839  
ATOM   5302  HD1 HSD A 359     -15.601   5.964  -8.018  
ATOM   5303  CG  HSD A 359     -14.742   6.064  -9.972  
ATOM   5304  CE1 HSD A 359     -15.727   7.797  -9.047  
ATOM   5305  HE1 HSD A 359     -16.268   8.387  -8.303  
ATOM   5306  NE2 HSD A 359     -15.378   8.213 -10.253  
ATOM   5307  CD2 HSD A 359     -14.754   7.116 -10.837  
ATOM   5308  HD2 HSD A 359     -14.391   7.164 -11.857  
ATOM   5309  C   HSD A 359     -11.930   4.873  -9.882  
ATOM   5310  O   HSD A 359     -11.568   4.829 -11.055  
ATOM   5311  N   HSD A 360     -11.217   5.587  -8.989  
ATOM   5312  HN  HSD A 360     -11.494   5.651  -8.023  
ATOM   5313  CA  HSD A 360     -10.039   6.366  -9.346  
ATOM   5314  HA  HSD A 360     -10.098   6.623 -10.396  
ATOM   5315  CB  HSD A 360      -9.982   7.717  -8.591  
ATOM   5316  HB1 HSD A 360     -10.125   7.563  -7.500  
ATOM   5317  HB2 HSD A 360      -8.995   8.207  -8.737  
ATOM   5318  ND1 HSD A 360     -12.330   8.725  -8.756  
ATOM   5319  HD1 HSD A 360     -12.789   8.147  -8.072  
ATOM   5320  CG  HSD A 360     -11.007   8.674  -9.138  
ATOM   5321  CE1 HSD A 360     -12.913   9.724  -9.460  
ATOM   5322  HE1 HSD A 360     -13.974   9.971  -9.368  
ATOM   5323  NE2 HSD A 360     -12.052  10.331 -10.258  
ATOM   5324  CD2 HSD A 360     -10.849   9.676 -10.044  
ATOM   5325  HD2 HSD A 360      -9.959   9.982 -10.578  
ATOM   5326  C   HSD A 360      -8.739   5.583  -9.214  
ATOM   5327  O   HSD A 360      -7.705   6.106  -8.806  
ATOM   5328  N   TYR A 361      -8.754   4.289  -9.582  
ATOM   5329  HN  TYR A 361      -9.611   3.878  -9.878  
ATOM   5330  CA  TYR A 361      -7.579   3.437  -9.696  
ATOM   5331  HA  TYR A 361      -7.077   3.430  -8.737  
ATOM   5332  CB  TYR A 361      -7.982   1.990 -10.109  
ATOM   5333  HB1 TYR A 361      -8.277   1.973 -11.182  
ATOM   5334  HB2 TYR A 361      -7.133   1.287  -9.966  
ATOM   5335  CG  TYR A 361      -9.152   1.477  -9.313  
ATOM   5336  CD1 TYR A 361     -10.346   1.101  -9.958  
ATOM   5337  HD1 TYR A 361     -10.430   1.195 -11.032  
ATOM   5338  CE1 TYR A 361     -11.431   0.605  -9.223  
ATOM   5339  HE1 TYR A 361     -12.345   0.322  -9.727  
ATOM   5340  CZ  TYR A 361     -11.329   0.482  -7.834  
ATOM   5341  OH  TYR A 361     -12.415  -0.010  -7.089  
ATOM   5342  HH  TYR A 361     -13.075  -0.376  -7.712  
ATOM   5343  CD2 TYR A 361      -9.060   1.334  -7.918  
ATOM   5344  HD2 TYR A 361      -8.147   1.606  -7.407  
ATOM   5345  CE2 TYR A 361     -10.147   0.846  -7.181  
ATOM   5346  HE2 TYR A 361     -10.067   0.743  -6.109  
ATOM   5347  C   TYR A 361      -6.600   3.964 -10.750  
ATOM   5348  O   TYR A 361      -7.023   4.459 -11.793  
ATOM   5349  N   LEU A 362      -5.277   3.850 -10.527  
ATOM   5350  HN  LEU A 362      -4.943   3.454  -9.672  
ATOM   5351  CA  LEU A 362      -4.302   4.290 -11.521  
ATOM   5352  HA  LEU A 362      -4.517   3.803 -12.462  
ATOM   5353  CB  LEU A 362      -4.310   5.844 -11.702  
ATOM   5354  HB1 LEU A 362      -5.282   6.145 -12.147  
ATOM   5355  HB2 LEU A 362      -4.256   6.315 -10.699  
ATOM   5356  CG  LEU A 362      -3.191   6.472 -12.570  
ATOM   5357  HG  LEU A 362      -2.197   6.237 -12.121  
ATOM   5358  CD1 LEU A 362      -3.196   5.931 -14.006  
ATOM   5359 HD11 LEU A 362      -4.174   6.126 -14.492  
ATOM   5360 HD12 LEU A 362      -2.398   6.422 -14.605  
ATOM   5361 HD13 LEU A 362      -3.004   4.837 -14.013  
ATOM   5362  CD2 LEU A 362      -3.327   8.004 -12.581  
ATOM   5363 HD21 LEU A 362      -3.288   8.406 -11.548  
ATOM   5364 HD22 LEU A 362      -2.504   8.462 -13.172  
ATOM   5365 HD23 LEU A 362      -4.294   8.300 -13.036  
ATOM   5366  C   LEU A 362      -2.905   3.869 -11.121  
ATOM   5367  O   LEU A 362      -2.178   3.242 -11.887  
ATOM   5368  N   ARG A 363      -2.498   4.204  -9.888  
ATOM   5369  HN  ARG A 363      -3.106   4.689  -9.264  
ATOM   5370  CA  ARG A 363      -1.141   4.002  -9.434  
ATOM   5371  HA  ARG A 363      -0.803   3.038  -9.784  
ATOM   5372  CB  ARG A 363      -0.217   5.131  -9.964  
ATOM   5373  HB1 ARG A 363       0.835   4.925  -9.677  
ATOM   5374  HB2 ARG A 363      -0.253   5.089 -11.077  
ATOM   5375  CG  ARG A 363      -0.603   6.561  -9.517  
ATOM   5376  HG1 ARG A 363      -1.673   6.741  -9.760  
ATOM   5377  HG2 ARG A 363      -0.492   6.664  -8.415  
ATOM   5378  CD  ARG A 363       0.215   7.653 -10.218  
ATOM   5379  HD1 ARG A 363       0.108   7.543 -11.323  
ATOM   5380  HD2 ARG A 363      -0.108   8.670  -9.919  
ATOM   5381  NE  ARG A 363       1.632   7.458  -9.793  
ATOM   5382  HE  ARG A 363       1.833   7.146  -8.856  
ATOM   5383  CZ  ARG A 363       2.678   7.651 -10.582  
ATOM   5384  NH1 ARG A 363       2.601   8.330 -11.701  
ATOM   5385 HH11 ARG A 363       3.438   8.615 -12.177  
ATOM   5386 HH12 ARG A 363       1.772   8.888 -11.833  
ATOM   5387  NH2 ARG A 363       3.827   7.140 -10.211  
ATOM   5388 HH21 ARG A 363       4.614   7.176 -10.835  
ATOM   5389 HH22 ARG A 363       3.826   6.505  -9.422  
ATOM   5390  C   ARG A 363      -1.169   3.987  -7.915  
ATOM   5391  O   ARG A 363      -2.174   4.447  -7.359  
ATOM   5392  N   PRO A 364      -0.167   3.466  -7.197  
ATOM   5393  CD  PRO A 364       0.954   2.712  -7.775  
ATOM   5394  HD1 PRO A 364       1.620   3.406  -8.334  
ATOM   5395  HD2 PRO A 364       0.598   1.896  -8.439  
ATOM   5396  CA  PRO A 364      -0.023   3.586  -5.745  
ATOM   5397  HA  PRO A 364      -0.699   2.856  -5.325  
ATOM   5398  CB  PRO A 364       1.440   3.205  -5.500  
ATOM   5399  HB1 PRO A 364       1.610   2.836  -4.469  
ATOM   5400  HB2 PRO A 364       2.102   4.080  -5.686  
ATOM   5401  CG  PRO A 364       1.704   2.145  -6.568  
ATOM   5402  HG1 PRO A 364       1.244   1.182  -6.255  
ATOM   5403  HG2 PRO A 364       2.785   1.992  -6.765  
ATOM   5404  C   PRO A 364      -0.421   4.911  -5.107  
ATOM   5405  O   PRO A 364      -0.070   5.976  -5.622  
ATOM   5406  N   SER A 365      -1.173   4.861  -3.994  
ATOM   5407  HN  SER A 365      -1.430   3.972  -3.599  
ATOM   5408  CA  SER A 365      -1.784   6.033  -3.391  
ATOM   5409  HA  SER A 365      -1.706   6.879  -4.061  
ATOM   5410  CB  SER A 365      -3.289   5.805  -3.089  
ATOM   5411  HB1 SER A 365      -3.405   4.955  -2.381  
ATOM   5412  HB2 SER A 365      -3.738   6.714  -2.633  
ATOM   5413  OG  SER A 365      -4.011   5.483  -4.279  
ATOM   5414  HG1 SER A 365      -3.770   6.163  -4.943  
ATOM   5415  C   SER A 365      -1.068   6.399  -2.104  
ATOM   5416  O   SER A 365      -1.141   5.704  -1.090  
ATOM   5417  N   LEU A 366      -0.316   7.512  -2.122  
ATOM   5418  HN  LEU A 366      -0.297   8.071  -2.946  
ATOM   5419  CA  LEU A 366       0.499   8.001  -1.020  
ATOM   5420  HA  LEU A 366       1.164   7.199  -0.730  
ATOM   5421  CB  LEU A 366       1.373   9.194  -1.493  
ATOM   5422  HB1 LEU A 366       0.696   9.990  -1.873  
ATOM   5423  HB2 LEU A 366       1.945   9.614  -0.637  
ATOM   5424  CG  LEU A 366       2.383   8.840  -2.613  
ATOM   5425  HG  LEU A 366       1.902   8.138  -3.336  
ATOM   5426  CD1 LEU A 366       2.798  10.082  -3.419  
ATOM   5427 HD11 LEU A 366       3.485   9.792  -4.243  
ATOM   5428 HD12 LEU A 366       1.910  10.580  -3.861  
ATOM   5429 HD13 LEU A 366       3.325  10.810  -2.771  
ATOM   5430  CD2 LEU A 366       3.625   8.138  -2.040  
ATOM   5431 HD21 LEU A 366       4.159   8.802  -1.330  
ATOM   5432 HD22 LEU A 366       3.335   7.210  -1.505  
ATOM   5433 HD23 LEU A 366       4.324   7.864  -2.860  
ATOM   5434  C   LEU A 366      -0.298   8.375   0.233  
ATOM   5435  O   LEU A 366      -1.413   8.886   0.161  
ATOM   5436  N   PHE A 367       0.247   8.130   1.438  
ATOM   5437  HN  PHE A 367       1.178   7.758   1.511  
ATOM   5438  CA  PHE A 367      -0.406   8.496   2.684  
ATOM   5439  HA  PHE A 367      -1.470   8.603   2.517  
ATOM   5440  CB  PHE A 367      -0.209   7.382   3.752  
ATOM   5441  HB1 PHE A 367      -0.618   6.432   3.347  
ATOM   5442  HB2 PHE A 367       0.873   7.223   3.945  
ATOM   5443  CG  PHE A 367      -0.916   7.668   5.058  
ATOM   5444  CD1 PHE A 367      -2.317   7.565   5.135  
ATOM   5445  HD1 PHE A 367      -2.882   7.315   4.249  
ATOM   5446  CE1 PHE A 367      -2.986   7.780   6.348  
ATOM   5447  HE1 PHE A 367      -4.063   7.698   6.398  
ATOM   5448  CZ  PHE A 367      -2.258   8.098   7.500  
ATOM   5449  HZ  PHE A 367      -2.774   8.261   8.436  
ATOM   5450  CD2 PHE A 367      -0.196   7.985   6.224  
ATOM   5451  HD2 PHE A 367       0.880   8.062   6.186  
ATOM   5452  CE2 PHE A 367      -0.862   8.202   7.438  
ATOM   5453  HE2 PHE A 367      -0.297   8.451   8.327  
ATOM   5454  C   PHE A 367       0.107   9.859   3.136  
ATOM   5455  O   PHE A 367       1.291  10.163   3.006  
ATOM   5456  N   VAL A 368      -0.783  10.737   3.636  
ATOM   5457  HN  VAL A 368      -1.751  10.499   3.755  
ATOM   5458  CA  VAL A 368      -0.438  12.105   3.985  
ATOM   5459  HA  VAL A 368       0.620  12.273   3.841  
ATOM   5460  CB  VAL A 368      -1.206  13.123   3.137  
ATOM   5461  HB  VAL A 368      -2.299  13.034   3.336  
ATOM   5462  CG1 VAL A 368      -0.740  14.558   3.456  
ATOM   5463 HG11 VAL A 368       0.355  14.650   3.284  
ATOM   5464 HG12 VAL A 368      -1.256  15.284   2.793  
ATOM   5465 HG13 VAL A 368      -0.955  14.838   4.506  
ATOM   5466  CG2 VAL A 368      -0.961  12.823   1.643  
ATOM   5467 HG21 VAL A 368      -1.405  11.848   1.352  
ATOM   5468 HG22 VAL A 368      -1.418  13.613   1.012  
ATOM   5469 HG23 VAL A 368       0.129  12.789   1.431  
ATOM   5470  C   VAL A 368      -0.734  12.317   5.458  
ATOM   5471  O   VAL A 368      -1.818  11.996   5.948  
ATOM   5472  N   TYR A 369       0.235  12.869   6.216  
ATOM   5473  HN  TYR A 369       1.109  13.146   5.810  
ATOM   5474  CA  TYR A 369       0.093  13.061   7.647  
ATOM   5475  HA  TYR A 369      -0.958  13.159   7.877  
ATOM   5476  CB  TYR A 369       0.758  11.860   8.391  
ATOM   5477  HB1 TYR A 369       0.721  10.966   7.731  
ATOM   5478  HB2 TYR A 369       1.824  12.056   8.628  
ATOM   5479  CG  TYR A 369       0.028  11.471   9.648  
ATOM   5480  CD1 TYR A 369      -1.336  11.136   9.591  
ATOM   5481  HD1 TYR A 369      -1.854  11.167   8.642  
ATOM   5482  CE1 TYR A 369      -2.024  10.751  10.748  
ATOM   5483  HE1 TYR A 369      -3.071  10.496  10.691  
ATOM   5484  CZ  TYR A 369      -1.350  10.681  11.972  
ATOM   5485  OH  TYR A 369      -2.050  10.286  13.128  
ATOM   5486  HH  TYR A 369      -1.421  10.269  13.874  
ATOM   5487  CD2 TYR A 369       0.699  11.377  10.880  
ATOM   5488  HD2 TYR A 369       1.754  11.607  10.935  
ATOM   5489  CE2 TYR A 369       0.011  10.991  12.040  
ATOM   5490  HE2 TYR A 369       0.541  10.932  12.980  
ATOM   5491  C   TYR A 369       0.776  14.396   7.960  
ATOM   5492  O   TYR A 369       1.643  14.807   7.187  
ATOM   5493  N   PRO A 370       0.440  15.161   8.994  
ATOM   5494  CD  PRO A 370      -0.586  14.829   9.987  
ATOM   5495  HD1 PRO A 370      -0.263  13.971  10.614  
ATOM   5496  HD2 PRO A 370      -1.543  14.593   9.477  
ATOM   5497  CA  PRO A 370       0.857  16.556   9.076  
ATOM   5498  HA  PRO A 370       0.939  16.995   8.093  
ATOM   5499  CB  PRO A 370      -0.258  17.205   9.909  
ATOM   5500  HB1 PRO A 370      -1.089  17.486   9.225  
ATOM   5501  HB2 PRO A 370       0.067  18.114  10.455  
ATOM   5502  CG  PRO A 370      -0.738  16.088  10.843  
ATOM   5503  HG1 PRO A 370      -1.780  16.237  11.190  
ATOM   5504  HG2 PRO A 370      -0.065  16.019  11.726  
ATOM   5505  C   PRO A 370       2.198  16.692   9.769  
ATOM   5506  O   PRO A 370       2.560  15.845  10.585  
ATOM   5507  N   GLU A 371       2.955  17.758   9.464  
ATOM   5508  HN  GLU A 371       2.645  18.435   8.788  
ATOM   5509  CA  GLU A 371       4.182  18.094  10.154  
ATOM   5510  HA  GLU A 371       4.351  17.417  10.981  
ATOM   5511  CB  GLU A 371       5.432  18.093   9.237  
ATOM   5512  HB1 GLU A 371       5.268  18.760   8.360  
ATOM   5513  HB2 GLU A 371       6.272  18.521   9.836  
ATOM   5514  CG  GLU A 371       5.913  16.710   8.745  
ATOM   5515  HG1 GLU A 371       5.756  15.952   9.542  
ATOM   5516  HG2 GLU A 371       5.360  16.388   7.843  
ATOM   5517  CD  GLU A 371       7.398  16.779   8.432  
ATOM   5518  OE1 GLU A 371       7.801  17.554   7.526  
ATOM   5519  OE2 GLU A 371       8.199  16.136   9.155  
ATOM   5520  C   GLU A 371       4.094  19.495  10.725  
ATOM   5521  O   GLU A 371       3.585  20.410  10.086  
ATOM   5522  N   GLU A 372       4.678  19.722  11.916  
ATOM   5523  HN  GLU A 372       4.992  18.961  12.488  
ATOM   5524  CA  GLU A 372       4.855  21.056  12.473  
ATOM   5525  HA  GLU A 372       4.094  21.727  12.098  
ATOM   5526  CB  GLU A 372       4.765  20.994  14.023  
ATOM   5527  HB1 GLU A 372       5.590  20.346  14.397  
ATOM   5528  HB2 GLU A 372       4.927  22.010  14.448  
ATOM   5529  CG  GLU A 372       3.433  20.416  14.578  
ATOM   5530  HG1 GLU A 372       3.170  19.467  14.070  
ATOM   5531  HG2 GLU A 372       3.569  20.187  15.657  
ATOM   5532  CD  GLU A 372       2.263  21.376  14.477  
ATOM   5533  OE1 GLU A 372       1.202  20.996  13.914  
ATOM   5534  OE2 GLU A 372       2.364  22.501  15.034  
ATOM   5535  C   GLU A 372       6.228  21.619  12.070  
ATOM   5536  O   GLU A 372       6.726  22.592  12.636  
ATOM   5537  N   SER A 373       6.888  20.976  11.080  
ATOM   5538  HN  SER A 373       6.427  20.227  10.617  
ATOM   5539  CA  SER A 373       8.228  21.263  10.580  
ATOM   5540  HA  SER A 373       8.895  21.229  11.430  
ATOM   5541  CB  SER A 373       8.719  20.192   9.560  
ATOM   5542  HB1 SER A 373       9.760  20.405   9.226  
ATOM   5543  HB2 SER A 373       8.730  19.211  10.089  
ATOM   5544  OG  SER A 373       7.855  20.088   8.423  
ATOM   5545  HG1 SER A 373       7.919  19.159   8.095  
ATOM   5546  C   SER A 373       8.420  22.635   9.965  
ATOM   5547  O   SER A 373       9.448  23.279  10.174  
ATOM   5548  N   LEU A 374       7.451  23.127   9.174  
ATOM   5549  HN  LEU A 374       6.652  22.567   8.955  
ATOM   5550  CA  LEU A 374       7.538  24.449   8.579  
ATOM   5551  HA  LEU A 374       8.478  24.916   8.833  
ATOM   5552  CB  LEU A 374       7.443  24.380   7.034  
ATOM   5553  HB1 LEU A 374       8.269  23.730   6.670  
ATOM   5554  HB2 LEU A 374       6.491  23.893   6.749  
ATOM   5555  CG  LEU A 374       7.538  25.732   6.287  
ATOM   5556  HG  LEU A 374       6.684  26.380   6.598  
ATOM   5557  CD1 LEU A 374       8.840  26.482   6.610  
ATOM   5558 HD11 LEU A 374       8.898  27.419   6.017  
ATOM   5559 HD12 LEU A 374       8.889  26.753   7.684  
ATOM   5560 HD13 LEU A 374       9.722  25.854   6.357  
ATOM   5561  CD2 LEU A 374       7.419  25.514   4.769  
ATOM   5562 HD21 LEU A 374       8.257  24.882   4.405  
ATOM   5563 HD22 LEU A 374       6.462  25.011   4.520  
ATOM   5564 HD23 LEU A 374       7.459  26.489   4.237  
ATOM   5565  C   LEU A 374       6.467  25.353   9.144  
ATOM   5566  O   LEU A 374       6.738  26.507   9.461  
ATOM   5567  N   VAL A 375       5.232  24.851   9.328  
ATOM   5568  HN  VAL A 375       5.003  23.916   9.045  
ATOM   5569  CA  VAL A 375       4.128  25.655   9.823  
ATOM   5570  HA  VAL A 375       4.460  26.664  10.026  
ATOM   5571  CB  VAL A 375       3.018  25.763   8.783  
ATOM   5572  HB  VAL A 375       2.761  24.748   8.409  
ATOM   5573  CG1 VAL A 375       1.759  26.418   9.383  
ATOM   5574 HG11 VAL A 375       1.013  26.604   8.584  
ATOM   5575 HG12 VAL A 375       1.273  25.774  10.145  
ATOM   5576 HG13 VAL A 375       2.023  27.391   9.846  
ATOM   5577  CG2 VAL A 375       3.530  26.597   7.591  
ATOM   5578 HG21 VAL A 375       3.856  27.603   7.932  
ATOM   5579 HG22 VAL A 375       4.387  26.099   7.092  
ATOM   5580 HG23 VAL A 375       2.725  26.731   6.839  
ATOM   5581  C   VAL A 375       3.599  25.109  11.142  
ATOM   5582  O   VAL A 375       3.098  23.986  11.232  
ATOM   5583  N   ILE A 376       3.682  25.919  12.216  
ATOM   5584  HN  ILE A 376       4.093  26.832  12.117  
ATOM   5585  CA  ILE A 376       3.171  25.585  13.538  
ATOM   5586  HA  ILE A 376       3.403  24.546  13.733  
ATOM   5587  CB  ILE A 376       3.824  26.423  14.644  
ATOM   5588  HB  ILE A 376       3.568  27.494  14.478  
ATOM   5589  CG2 ILE A 376       3.274  26.001  16.030  
ATOM   5590 HG21 ILE A 376       3.501  24.933  16.225  
ATOM   5591 HG22 ILE A 376       3.735  26.609  16.837  
ATOM   5592 HG23 ILE A 376       2.178  26.153  16.106  
ATOM   5593  CG1 ILE A 376       5.370  26.302  14.567  
ATOM   5594 HG11 ILE A 376       5.650  25.227  14.621  
ATOM   5595 HG12 ILE A 376       5.711  26.693  13.582  
ATOM   5596  CD  ILE A 376       6.124  27.080  15.652  
ATOM   5597  HD1 ILE A 376       5.932  26.655  16.660  
ATOM   5598  HD2 ILE A 376       7.219  27.039  15.469  
ATOM   5599  HD3 ILE A 376       5.813  28.147  15.656  
ATOM   5600  C   ILE A 376       1.653  25.731  13.581  
ATOM   5601  O   ILE A 376       1.100  26.801  13.322  
ATOM   5602  N   GLY A 377       0.930  24.640  13.905  
ATOM   5603  HN  GLY A 377       1.421  23.804  14.199  
ATOM   5604  CA  GLY A 377      -0.534  24.601  13.915  
ATOM   5605  HA1 GLY A 377      -0.949  25.585  13.761  
ATOM   5606  HA2 GLY A 377      -0.846  24.181  14.858  
ATOM   5607  C   GLY A 377      -1.090  23.734  12.820  
ATOM   5608  O   GLY A 377      -2.301  23.541  12.707  
ATOM   5609  N   SER A 378      -0.203  23.162  11.981  
ATOM   5610  HN  SER A 378       0.769  23.336  12.126  
ATOM   5611  CA  SER A 378      -0.565  22.323  10.844  
ATOM   5612  HA  SER A 378      -1.179  22.910  10.178  
ATOM   5613  CB  SER A 378       0.674  21.803  10.068  
ATOM   5614  HB1 SER A 378       1.355  21.262  10.763  
ATOM   5615  HB2 SER A 378       0.373  21.098   9.259  
ATOM   5616  OG  SER A 378       1.383  22.874   9.452  
ATOM   5617  HG1 SER A 378       1.994  23.237  10.126  
ATOM   5618  C   SER A 378      -1.366  21.097  11.213  
ATOM   5619  O   SER A 378      -2.364  20.770  10.576  
ATOM   5620  N   SER A 379      -0.951  20.389  12.278  
ATOM   5621  HN  SER A 379      -0.134  20.697  12.787  
ATOM   5622  CA  SER A 379      -1.605  19.186  12.776  
ATOM   5623  HA  SER A 379      -1.684  18.497  11.953  
ATOM   5624  CB  SER A 379      -0.799  18.510  13.915  
ATOM   5625  HB1 SER A 379      -0.871  19.096  14.857  
ATOM   5626  HB2 SER A 379      -1.196  17.489  14.113  
ATOM   5627  OG  SER A 379       0.580  18.421  13.554  
ATOM   5628  HG1 SER A 379       0.929  19.335  13.673  
ATOM   5629  C   SER A 379      -3.016  19.438  13.260  
ATOM   5630  O   SER A 379      -3.944  18.690  12.956  
ATOM   5631  N   THR A 380      -3.215  20.539  14.008  
ATOM   5632  HN  THR A 380      -2.420  21.097  14.261  
ATOM   5633  CA  THR A 380      -4.523  20.989  14.478  
ATOM   5634  HA  THR A 380      -4.975  20.170  15.020  
ATOM   5635  CB  THR A 380      -4.423  22.185  15.420  
ATOM   5636  HB  THR A 380      -4.112  23.106  14.871  
ATOM   5637  OG1 THR A 380      -3.455  21.943  16.432  
ATOM   5638  HG1 THR A 380      -2.587  21.854  15.988  
ATOM   5639  CG2 THR A 380      -5.759  22.423  16.140  
ATOM   5640 HG21 THR A 380      -6.567  22.696  15.431  
ATOM   5641 HG22 THR A 380      -6.071  21.514  16.697  
ATOM   5642 HG23 THR A 380      -5.651  23.252  16.871  
ATOM   5643  C   THR A 380      -5.468  21.352  13.343  
ATOM   5644  O   THR A 380      -6.617  20.914  13.303  
ATOM   5645  N   LEU A 381      -4.993  22.130  12.345  
ATOM   5646  HN  LEU A 381      -4.065  22.509  12.390  
ATOM   5647  CA  LEU A 381      -5.771  22.461  11.160  
ATOM   5648  HA  LEU A 381      -6.721  22.834  11.515  
ATOM   5649  CB  LEU A 381      -5.091  23.599  10.357  
ATOM   5650  HB1 LEU A 381      -4.929  24.444  11.065  
ATOM   5651  HB2 LEU A 381      -4.089  23.264  10.012  
ATOM   5652  CG  LEU A 381      -5.888  24.151   9.148  
ATOM   5653  HG  LEU A 381      -5.908  23.372   8.349  
ATOM   5654  CD1 LEU A 381      -7.343  24.507   9.497  
ATOM   5655 HD11 LEU A 381      -7.915  23.611   9.812  
ATOM   5656 HD12 LEU A 381      -7.366  25.254  10.317  
ATOM   5657 HD13 LEU A 381      -7.854  24.944   8.613  
ATOM   5658  CD2 LEU A 381      -5.199  25.404   8.586  
ATOM   5659 HD21 LEU A 381      -4.180  25.166   8.221  
ATOM   5660 HD22 LEU A 381      -5.784  25.824   7.742  
ATOM   5661 HD23 LEU A 381      -5.120  26.184   9.373  
ATOM   5662  C   LEU A 381      -6.102  21.249  10.287  
ATOM   5663  O   LEU A 381      -7.225  21.087   9.814  
ATOM   5664  N   PHE A 382      -5.139  20.321  10.105  
ATOM   5665  HN  PHE A 382      -4.211  20.500  10.445  
ATOM   5666  CA  PHE A 382      -5.330  19.039   9.440  
ATOM   5667  HA  PHE A 382      -5.687  19.235   8.439  
ATOM   5668  CB  PHE A 382      -3.943  18.326   9.354  
ATOM   5669  HB1 PHE A 382      -3.246  18.998   8.806  
ATOM   5670  HB2 PHE A 382      -3.535  18.204  10.380  
ATOM   5671  CG  PHE A 382      -3.912  16.960   8.698  
ATOM   5672  CD1 PHE A 382      -3.263  16.781   7.462  
ATOM   5673  HD1 PHE A 382      -2.862  17.637   6.940  
ATOM   5674  CE1 PHE A 382      -3.092  15.500   6.921  
ATOM   5675  HE1 PHE A 382      -2.586  15.373   5.975  
ATOM   5676  CZ  PHE A 382      -3.576  14.380   7.608  
ATOM   5677  HZ  PHE A 382      -3.451  13.393   7.189  
ATOM   5678  CD2 PHE A 382      -4.387  15.822   9.373  
ATOM   5679  HD2 PHE A 382      -4.860  15.932  10.336  
ATOM   5680  CE2 PHE A 382      -4.237  14.541   8.829  
ATOM   5681  HE2 PHE A 382      -4.610  13.680   9.365  
ATOM   5682  C   PHE A 382      -6.397  18.177  10.118  
ATOM   5683  O   PHE A 382      -7.259  17.597   9.462  
ATOM   5684  N   SER A 383      -6.384  18.110  11.467  
ATOM   5685  HN  SER A 383      -5.636  18.549  11.970  
ATOM   5686  CA  SER A 383      -7.406  17.442  12.270  
ATOM   5687  HA  SER A 383      -7.463  16.411  11.951  
ATOM   5688  CB  SER A 383      -7.013  17.480  13.774  
ATOM   5689  HB1 SER A 383      -5.972  17.094  13.871  
ATOM   5690  HB2 SER A 383      -7.011  18.531  14.140  
ATOM   5691  OG  SER A 383      -7.864  16.689  14.606  
ATOM   5692  HG1 SER A 383      -7.609  16.916  15.519  
ATOM   5693  C   SER A 383      -8.795  18.046  12.074  
ATOM   5694  O   SER A 383      -9.773  17.340  11.836  
ATOM   5695  N   ALA A 384      -8.904  19.394  12.078  
ATOM   5696  HN  ALA A 384      -8.106  19.959  12.295  
ATOM   5697  CA  ALA A 384     -10.133  20.107  11.772  
ATOM   5698  HA  ALA A 384     -10.895  19.756  12.455  
ATOM   5699  CB  ALA A 384      -9.905  21.619  11.985  
ATOM   5700  HB1 ALA A 384      -9.186  22.023  11.242  
ATOM   5701  HB2 ALA A 384     -10.859  22.182  11.904  
ATOM   5702  HB3 ALA A 384      -9.484  21.799  12.997  
ATOM   5703  C   ALA A 384     -10.675  19.849  10.367  
ATOM   5704  O   ALA A 384     -11.866  19.592  10.178  
ATOM   5705  N   LEU A 385      -9.788  19.862   9.348  
ATOM   5706  HN  LEU A 385      -8.838  20.135   9.524  
ATOM   5707  CA  LEU A 385     -10.109  19.471   7.987  
ATOM   5708  HA  LEU A 385     -10.923  20.094   7.641  
ATOM   5709  CB  LEU A 385      -8.878  19.654   7.054  
ATOM   5710  HB1 LEU A 385      -7.995  19.211   7.565  
ATOM   5711  HB2 LEU A 385      -9.018  19.107   6.095  
ATOM   5712  CG  LEU A 385      -8.556  21.121   6.696  
ATOM   5713  HG  LEU A 385      -8.686  21.746   7.612  
ATOM   5714  CD1 LEU A 385      -7.096  21.272   6.241  
ATOM   5715 HD11 LEU A 385      -6.878  22.332   5.992  
ATOM   5716 HD12 LEU A 385      -6.404  20.955   7.051  
ATOM   5717 HD13 LEU A 385      -6.903  20.649   5.343  
ATOM   5718  CD2 LEU A 385      -9.501  21.641   5.601  
ATOM   5719 HD21 LEU A 385      -9.298  22.713   5.392  
ATOM   5720 HD22 LEU A 385      -9.353  21.067   4.661  
ATOM   5721 HD23 LEU A 385     -10.561  21.537   5.909  
ATOM   5722  C   LEU A 385     -10.597  18.035   7.879  
ATOM   5723  O   LEU A 385     -11.603  17.766   7.227  
ATOM   5724  N   LEU A 386      -9.921  17.080   8.549  
ATOM   5725  HN  LEU A 386      -9.090  17.321   9.060  
ATOM   5726  CA  LEU A 386     -10.299  15.678   8.569  
ATOM   5727  HA  LEU A 386     -10.324  15.326   7.548  
ATOM   5728  CB  LEU A 386      -9.231  14.875   9.361  
ATOM   5729  HB1 LEU A 386      -8.251  15.018   8.856  
ATOM   5730  HB2 LEU A 386      -9.138  15.315  10.378  
ATOM   5731  CG  LEU A 386      -9.478  13.358   9.519  
ATOM   5732  HG  LEU A 386     -10.439  13.201  10.067  
ATOM   5733  CD1 LEU A 386      -9.583  12.651   8.160  
ATOM   5734 HD11 LEU A 386      -8.669  12.834   7.555  
ATOM   5735 HD12 LEU A 386      -9.702  11.555   8.299  
ATOM   5736 HD13 LEU A 386     -10.462  13.024   7.594  
ATOM   5737  CD2 LEU A 386      -8.366  12.726  10.371  
ATOM   5738 HD21 LEU A 386      -8.547  11.638  10.498  
ATOM   5739 HD22 LEU A 386      -7.379  12.868   9.885  
ATOM   5740 HD23 LEU A 386      -8.336  13.195  11.379  
ATOM   5741  C   LEU A 386     -11.685  15.424   9.144  
ATOM   5742  O   LEU A 386     -12.511  14.758   8.519  
ATOM   5743  N   ILE A 387     -11.999  16.017  10.316  
ATOM   5744  HN  ILE A 387     -11.305  16.549  10.810  
ATOM   5745  CA  ILE A 387     -13.301  15.890  10.962  
ATOM   5746  HA  ILE A 387     -13.506  14.837  11.094  
ATOM   5747  CB  ILE A 387     -13.295  16.551  12.348  
ATOM   5748  HB  ILE A 387     -12.927  17.598  12.233  
ATOM   5749  CG2 ILE A 387     -14.717  16.594  12.962  
ATOM   5750 HG21 ILE A 387     -14.683  16.994  13.996  
ATOM   5751 HG22 ILE A 387     -15.404  17.245  12.383  
ATOM   5752 HG23 ILE A 387     -15.149  15.571  13.002  
ATOM   5753  CG1 ILE A 387     -12.319  15.814  13.302  
ATOM   5754 HG11 ILE A 387     -12.789  14.860  13.628  
ATOM   5755 HG12 ILE A 387     -11.382  15.544  12.767  
ATOM   5756  CD  ILE A 387     -11.925  16.647  14.529  
ATOM   5757  HD1 ILE A 387     -11.203  16.083  15.158  
ATOM   5758  HD2 ILE A 387     -11.439  17.594  14.210  
ATOM   5759  HD3 ILE A 387     -12.810  16.891  15.152  
ATOM   5760  C   ILE A 387     -14.436  16.435  10.107  
ATOM   5761  O   ILE A 387     -15.447  15.774   9.881  
ATOM   5762  N   LYS A 388     -14.284  17.648   9.537  
ATOM   5763  HN  LYS A 388     -13.459  18.192   9.701  
ATOM   5764  CA  LYS A 388     -15.330  18.221   8.710  
ATOM   5765  HA  LYS A 388     -16.269  17.990   9.187  
ATOM   5766  CB  LYS A 388     -15.241  19.766   8.674  
ATOM   5767  HB1 LYS A 388     -14.186  20.048   8.458  
ATOM   5768  HB2 LYS A 388     -15.882  20.170   7.858  
ATOM   5769  CG  LYS A 388     -15.693  20.434   9.989  
ATOM   5770  HG1 LYS A 388     -15.138  19.979  10.840  
ATOM   5771  HG2 LYS A 388     -15.421  21.514   9.955  
ATOM   5772  CD  LYS A 388     -17.211  20.337  10.239  
ATOM   5773  HD1 LYS A 388     -17.731  20.837   9.391  
ATOM   5774  HD2 LYS A 388     -17.525  19.272  10.242  
ATOM   5775  CE  LYS A 388     -17.648  20.969  11.571  
ATOM   5776  HE1 LYS A 388     -17.325  20.335  12.426  
ATOM   5777  HE2 LYS A 388     -17.200  21.978  11.686  
ATOM   5778  NZ  LYS A 388     -19.110  21.123  11.632  
ATOM   5779  HZ1 LYS A 388     -19.371  21.561  12.551  
ATOM   5780  HZ2 LYS A 388     -19.452  21.755  10.864  
ATOM   5781  HZ3 LYS A 388     -19.595  20.191  11.535  
ATOM   5782  C   LYS A 388     -15.472  17.600   7.324  
ATOM   5783  O   LYS A 388     -16.575  17.518   6.783  
ATOM   5784  N   CYS A 389     -14.372  17.084   6.731  
ATOM   5785  HN  CYS A 389     -13.465  17.210   7.141  
ATOM   5786  CA  CYS A 389     -14.436  16.244   5.543  
ATOM   5787  HA  CYS A 389     -15.002  16.785   4.799  
ATOM   5788  CB  CYS A 389     -13.030  15.954   4.951  
ATOM   5789  HB1 CYS A 389     -12.376  15.539   5.749  
ATOM   5790  HB2 CYS A 389     -13.116  15.180   4.160  
ATOM   5791  SG  CYS A 389     -12.272  17.435   4.200  
ATOM   5792  HG1 CYS A 389     -12.009  18.013   5.369  
ATOM   5793  C   CYS A 389     -15.194  14.937   5.752  
ATOM   5794  O   CYS A 389     -16.041  14.563   4.942  
ATOM   5795  N   LEU A 390     -14.944  14.231   6.877  
ATOM   5796  HN  LEU A 390     -14.214  14.515   7.505  
ATOM   5797  CA  LEU A 390     -15.720  13.075   7.300  
ATOM   5798  HA  LEU A 390     -15.740  12.380   6.473  
ATOM   5799  CB  LEU A 390     -15.060  12.373   8.516  
ATOM   5800  HB1 LEU A 390     -14.885  13.135   9.309  
ATOM   5801  HB2 LEU A 390     -15.742  11.600   8.936  
ATOM   5802  CG  LEU A 390     -13.719  11.672   8.199  
ATOM   5803  HG  LEU A 390     -13.063  12.395   7.660  
ATOM   5804  CD1 LEU A 390     -12.991  11.278   9.494  
ATOM   5805 HD11 LEU A 390     -12.015  10.803   9.260  
ATOM   5806 HD12 LEU A 390     -12.804  12.179  10.118  
ATOM   5807 HD13 LEU A 390     -13.607  10.563  10.079  
ATOM   5808  CD2 LEU A 390     -13.909  10.432   7.310  
ATOM   5809 HD21 LEU A 390     -14.344  10.706   6.327  
ATOM   5810 HD22 LEU A 390     -12.933   9.931   7.129  
ATOM   5811 HD23 LEU A 390     -14.586   9.704   7.804  
ATOM   5812  C   LEU A 390     -17.185  13.381   7.605  
ATOM   5813  O   LEU A 390     -18.077  12.632   7.203  
ATOM   5814  N   GLU A 391     -17.464  14.507   8.299  
ATOM   5815  HN  GLU A 391     -16.706  15.034   8.697  
ATOM   5816  CA  GLU A 391     -18.798  14.972   8.651  
ATOM   5817  HA  GLU A 391     -19.264  14.199   9.245  
ATOM   5818  CB  GLU A 391     -18.718  16.266   9.509  
ATOM   5819  HB1 GLU A 391     -18.090  16.032  10.399  
ATOM   5820  HB2 GLU A 391     -18.182  17.045   8.924  
ATOM   5821  CG  GLU A 391     -20.087  16.840   9.968  
ATOM   5822  HG1 GLU A 391     -20.702  17.142   9.096  
ATOM   5823  HG2 GLU A 391     -20.643  16.064  10.536  
ATOM   5824  CD  GLU A 391     -19.936  18.053  10.868  
ATOM   5825  OE1 GLU A 391     -19.167  17.983  11.859  
ATOM   5826  OE2 GLU A 391     -20.576  19.104  10.603  
ATOM   5827  C   GLU A 391     -19.714  15.231   7.462  
ATOM   5828  O   GLU A 391     -20.882  14.840   7.467  
ATOM   5829  N   LYS A 392     -19.191  15.877   6.401  
ATOM   5830  HN  LYS A 392     -18.250  16.219   6.443  
ATOM   5831  CA  LYS A 392     -19.956  16.215   5.212  
ATOM   5832  HA  LYS A 392     -21.012  16.263   5.446  
ATOM   5833  CB  LYS A 392     -19.498  17.591   4.653  
ATOM   5834  HB1 LYS A 392     -18.402  17.537   4.456  
ATOM   5835  HB2 LYS A 392     -20.003  17.792   3.680  
ATOM   5836  CG  LYS A 392     -19.768  18.809   5.557  
ATOM   5837  HG1 LYS A 392     -20.861  18.941   5.700  
ATOM   5838  HG2 LYS A 392     -19.313  18.632   6.559  
ATOM   5839  CD  LYS A 392     -19.147  20.077   4.938  
ATOM   5840  HD1 LYS A 392     -18.069  19.837   4.785  
ATOM   5841  HD2 LYS A 392     -19.585  20.270   3.934  
ATOM   5842  CE  LYS A 392     -19.193  21.345   5.802  
ATOM   5843  HE1 LYS A 392     -18.970  21.099   6.862  
ATOM   5844  HE2 LYS A 392     -18.427  22.068   5.441  
ATOM   5845  NZ  LYS A 392     -20.495  22.033   5.737  
ATOM   5846  HZ1 LYS A 392     -21.308  21.395   5.867  
ATOM   5847  HZ2 LYS A 392     -20.502  22.772   6.489  
ATOM   5848  HZ3 LYS A 392     -20.592  22.520   4.806  
ATOM   5849  C   LYS A 392     -19.793  15.196   4.087  
ATOM   5850  O   LYS A 392     -20.401  15.335   3.027  
ATOM   5851  N   GLU A 393     -18.966  14.147   4.273  
ATOM   5852  HN  GLU A 393     -18.524  14.025   5.158  
ATOM   5853  CA  GLU A 393     -18.605  13.190   3.234  
ATOM   5854  HA  GLU A 393     -17.781  12.628   3.650  
ATOM   5855  CB  GLU A 393     -19.717  12.144   2.943  
ATOM   5856  HB1 GLU A 393     -20.675  12.680   2.767  
ATOM   5857  HB2 GLU A 393     -19.471  11.567   2.022  
ATOM   5858  CG  GLU A 393     -19.895  11.125   4.093  
ATOM   5859  HG1 GLU A 393     -18.970  10.527   4.213  
ATOM   5860  HG2 GLU A 393     -20.079  11.664   5.047  
ATOM   5861  CD  GLU A 393     -21.050  10.179   3.836  
ATOM   5862  OE1 GLU A 393     -20.982   9.362   2.880  
ATOM   5863  OE2 GLU A 393     -22.053  10.233   4.594  
ATOM   5864  C   GLU A 393     -18.023  13.805   1.958  
ATOM   5865  O   GLU A 393     -18.553  13.653   0.854  
ATOM   5866  N   VAL A 394     -16.904  14.538   2.090  
ATOM   5867  HN  VAL A 394     -16.473  14.635   2.991  
ATOM   5868  CA  VAL A 394     -16.244  15.205   0.979  
ATOM   5869  HA  VAL A 394     -16.606  14.797   0.047  
ATOM   5870  CB  VAL A 394     -16.455  16.726   0.950  
ATOM   5871  HB  VAL A 394     -15.910  17.162   0.077  
ATOM   5872  CG1 VAL A 394     -17.948  17.059   0.760  
ATOM   5873 HG11 VAL A 394     -18.551  16.678   1.610  
ATOM   5874 HG12 VAL A 394     -18.089  18.160   0.708  
ATOM   5875 HG13 VAL A 394     -18.340  16.619  -0.178  
ATOM   5876  CG2 VAL A 394     -15.922  17.392   2.233  
ATOM   5877 HG21 VAL A 394     -16.460  17.009   3.125  
ATOM   5878 HG22 VAL A 394     -14.834  17.218   2.368  
ATOM   5879 HG23 VAL A 394     -16.089  18.487   2.174  
ATOM   5880  C   VAL A 394     -14.758  14.900   1.015  
ATOM   5881  O   VAL A 394     -14.201  14.508   2.036  
ATOM   5882  N   ALA A 395     -14.071  15.071  -0.126  
ATOM   5883  HN  ALA A 395     -14.558  15.339  -0.963  
ATOM   5884  CA  ALA A 395     -12.636  14.945  -0.238  
ATOM   5885  HA  ALA A 395     -12.194  14.774   0.735  
ATOM   5886  CB  ALA A 395     -12.257  13.802  -1.198  
ATOM   5887  HB1 ALA A 395     -12.637  12.838  -0.805  
ATOM   5888  HB2 ALA A 395     -12.713  13.976  -2.196  
ATOM   5889  HB3 ALA A 395     -11.156  13.717  -1.316  
ATOM   5890  C   ALA A 395     -12.070  16.247  -0.765  
ATOM   5891  O   ALA A 395     -12.765  17.030  -1.414  
ATOM   5892  N   ALA A 396     -10.782  16.520  -0.485  
ATOM   5893  HN  ALA A 396     -10.215  15.858   0.006  
ATOM   5894  CA  ALA A 396     -10.129  17.726  -0.945  
ATOM   5895  HA  ALA A 396     -10.868  18.499  -1.121  
ATOM   5896  CB  ALA A 396      -9.144  18.253   0.117  
ATOM   5897  HB1 ALA A 396      -8.328  17.527   0.301  
ATOM   5898  HB2 ALA A 396      -8.697  19.217  -0.207  
ATOM   5899  HB3 ALA A 396      -9.679  18.419   1.075  
ATOM   5900  C   ALA A 396      -9.403  17.475  -2.258  
ATOM   5901  O   ALA A 396      -8.536  16.611  -2.367  
ATOM   5902  N   LEU A 397      -9.740  18.245  -3.302  
ATOM   5903  HN  LEU A 397     -10.403  18.992  -3.186  
ATOM   5904  CA  LEU A 397      -9.099  18.182  -4.596  
ATOM   5905  HA  LEU A 397      -8.792  17.165  -4.800  
ATOM   5906  CB  LEU A 397     -10.076  18.680  -5.693  
ATOM   5907  HB1 LEU A 397     -11.006  18.074  -5.630  
ATOM   5908  HB2 LEU A 397     -10.362  19.731  -5.462  
ATOM   5909  CG  LEU A 397      -9.553  18.618  -7.145  
ATOM   5910  HG  LEU A 397      -8.559  19.121  -7.202  
ATOM   5911  CD1 LEU A 397      -9.366  17.173  -7.622  
ATOM   5912 HD11 LEU A 397      -8.983  17.156  -8.664  
ATOM   5913 HD12 LEU A 397      -8.641  16.632  -6.981  
ATOM   5914 HD13 LEU A 397     -10.332  16.627  -7.603  
ATOM   5915  CD2 LEU A 397     -10.500  19.378  -8.086  
ATOM   5916 HD21 LEU A 397     -10.088  19.409  -9.115  
ATOM   5917 HD22 LEU A 397     -11.495  18.888  -8.120  
ATOM   5918 HD23 LEU A 397     -10.633  20.425  -7.744  
ATOM   5919  C   LEU A 397      -7.867  19.064  -4.566  
ATOM   5920  O   LEU A 397      -7.914  20.200  -4.098  
ATOM   5921  N   CYS A 398      -6.717  18.572  -5.048  
ATOM   5922  HN  CYS A 398      -6.665  17.637  -5.418  
ATOM   5923  CA  CYS A 398      -5.489  19.342  -5.071  
ATOM   5924  HA  CYS A 398      -5.711  20.399  -5.024  
ATOM   5925  CB  CYS A 398      -4.519  18.959  -3.913  
ATOM   5926  HB1 CYS A 398      -4.274  17.880  -3.998  
ATOM   5927  HB2 CYS A 398      -3.569  19.527  -4.022  
ATOM   5928  SG  CYS A 398      -5.203  19.288  -2.255  
ATOM   5929  HG1 CYS A 398      -6.228  18.452  -2.374  
ATOM   5930  C   CYS A 398      -4.785  19.110  -6.388  
ATOM   5931  O   CYS A 398      -5.040  18.136  -7.095  
ATOM   5932  N   ARG A 399      -3.851  20.003  -6.748  
ATOM   5933  HN  ARG A 399      -3.712  20.840  -6.209  
ATOM   5934  CA  ARG A 399      -2.918  19.753  -7.824  
ATOM   5935  HA  ARG A 399      -3.142  18.804  -8.289  
ATOM   5936  CB  ARG A 399      -2.981  20.824  -8.946  
ATOM   5937  HB1 ARG A 399      -2.341  20.485  -9.793  
ATOM   5938  HB2 ARG A 399      -4.031  20.852  -9.316  
ATOM   5939  CG  ARG A 399      -2.560  22.248  -8.539  
ATOM   5940  HG1 ARG A 399      -3.153  22.576  -7.658  
ATOM   5941  HG2 ARG A 399      -1.493  22.212  -8.228  
ATOM   5942  CD  ARG A 399      -2.728  23.282  -9.662  
ATOM   5943  HD1 ARG A 399      -2.266  22.916 -10.607  
ATOM   5944  HD2 ARG A 399      -3.804  23.502  -9.836  
ATOM   5945  NE  ARG A 399      -1.985  24.498  -9.214  
ATOM   5946  HE  ARG A 399      -1.089  24.364  -8.749  
ATOM   5947  CZ  ARG A 399      -2.273  25.757  -9.513  
ATOM   5948  NH1 ARG A 399      -3.325  26.120 -10.207  
ATOM   5949 HH11 ARG A 399      -3.510  27.097 -10.360  
ATOM   5950 HH12 ARG A 399      -3.958  25.441 -10.583  
ATOM   5951  NH2 ARG A 399      -1.441  26.692  -9.108  
ATOM   5952 HH21 ARG A 399      -1.567  27.637  -9.453  
ATOM   5953 HH22 ARG A 399      -0.533  26.415  -8.774  
ATOM   5954  C   ARG A 399      -1.538  19.614  -7.195  
ATOM   5955  O   ARG A 399      -1.134  20.384  -6.321  
ATOM   5956  N   TYR A 400      -0.812  18.557  -7.591  
ATOM   5957  HN  TYR A 400      -1.151  17.995  -8.354  
ATOM   5958  CA  TYR A 400       0.376  18.067  -6.930  
ATOM   5959  HA  TYR A 400       0.561  18.649  -6.037  
ATOM   5960  CB  TYR A 400       0.162  16.570  -6.545  
ATOM   5961  HB1 TYR A 400      -0.709  16.491  -5.863  
ATOM   5962  HB2 TYR A 400      -0.080  15.996  -7.467  
ATOM   5963  CG  TYR A 400       1.338  15.914  -5.854  
ATOM   5964  CD1 TYR A 400       1.929  16.504  -4.723  
ATOM   5965  HD1 TYR A 400       1.570  17.456  -4.364  
ATOM   5966  CE1 TYR A 400       2.970  15.859  -4.041  
ATOM   5967  HE1 TYR A 400       3.402  16.313  -3.164  
ATOM   5968  CZ  TYR A 400       3.451  14.628  -4.496  
ATOM   5969  OH  TYR A 400       4.513  13.995  -3.817  
ATOM   5970  HH  TYR A 400       4.874  13.305  -4.407  
ATOM   5971  CD2 TYR A 400       1.825  14.670  -6.295  
ATOM   5972  HD2 TYR A 400       1.374  14.197  -7.153  
ATOM   5973  CE2 TYR A 400       2.882  14.035  -5.628  
ATOM   5974  HE2 TYR A 400       3.247  13.083  -5.982  
ATOM   5975  C   TYR A 400       1.590  18.207  -7.830  
ATOM   5976  O   TYR A 400       1.634  17.669  -8.938  
ATOM   5977  N   THR A 401       2.617  18.924  -7.341  
ATOM   5978  HN  THR A 401       2.525  19.384  -6.452  
ATOM   5979  CA  THR A 401       3.904  19.049  -8.009  
ATOM   5980  HA  THR A 401       3.910  18.474  -8.920  
ATOM   5981  CB  THR A 401       4.237  20.487  -8.397  
ATOM   5982  HB  THR A 401       4.113  21.165  -7.521  
ATOM   5983  OG1 THR A 401       3.361  20.920  -9.428  
ATOM   5984  HG1 THR A 401       2.484  21.017  -8.993  
ATOM   5985  CG2 THR A 401       5.659  20.618  -8.961  
ATOM   5986 HG21 THR A 401       5.826  21.652  -9.333  
ATOM   5987 HG22 THR A 401       6.423  20.421  -8.182  
ATOM   5988 HG23 THR A 401       5.816  19.915  -9.806  
ATOM   5989  C   THR A 401       4.951  18.519  -7.045  
ATOM   5990  O   THR A 401       5.204  19.181  -6.037  
ATOM   5991  N   PRO A 402       5.586  17.361  -7.236  
ATOM   5992  CD  PRO A 402       5.270  16.408  -8.302  
ATOM   5993  HD1 PRO A 402       5.318  16.884  -9.307  
ATOM   5994  HD2 PRO A 402       4.252  15.991  -8.124  
ATOM   5995  CA  PRO A 402       6.427  16.758  -6.201  
ATOM   5996  HA  PRO A 402       5.928  16.833  -5.244  
ATOM   5997  CB  PRO A 402       6.591  15.293  -6.649  
ATOM   5998  HB1 PRO A 402       5.796  14.684  -6.165  
ATOM   5999  HB2 PRO A 402       7.573  14.848  -6.390  
ATOM   6000  CG  PRO A 402       6.328  15.317  -8.156  
ATOM   6001  HG1 PRO A 402       5.985  14.336  -8.542  
ATOM   6002  HG2 PRO A 402       7.258  15.614  -8.689  
ATOM   6003  C   PRO A 402       7.762  17.460  -6.051  
ATOM   6004  O   PRO A 402       8.291  17.517  -4.943  
ATOM   6005  N   ARG A 403       8.353  17.939  -7.154  
ATOM   6006  HN  ARG A 403       7.887  17.876  -8.032  
ATOM   6007  CA  ARG A 403       9.624  18.627  -7.170  
ATOM   6008  HA  ARG A 403       9.765  19.133  -6.225  
ATOM   6009  CB  ARG A 403      10.825  17.685  -7.472  
ATOM   6010  HB1 ARG A 403      10.626  17.141  -8.422  
ATOM   6011  HB2 ARG A 403      11.748  18.289  -7.625  
ATOM   6012  CG  ARG A 403      11.132  16.646  -6.373  
ATOM   6013  HG1 ARG A 403      10.248  15.990  -6.224  
ATOM   6014  HG2 ARG A 403      11.965  15.998  -6.735  
ATOM   6015  CD  ARG A 403      11.554  17.280  -5.042  
ATOM   6016  HD1 ARG A 403      12.473  17.884  -5.203  
ATOM   6017  HD2 ARG A 403      10.774  17.945  -4.611  
ATOM   6018  NE  ARG A 403      11.893  16.184  -4.085  
ATOM   6019  HE  ARG A 403      12.848  15.869  -4.041  
ATOM   6020  CZ  ARG A 403      11.012  15.554  -3.324  
ATOM   6021  NH1 ARG A 403       9.720  15.791  -3.350  
ATOM   6022 HH11 ARG A 403       9.157  15.221  -2.749  
ATOM   6023 HH12 ARG A 403       9.341  16.494  -3.958  
ATOM   6024  NH2 ARG A 403      11.397  14.625  -2.478  
ATOM   6025 HH21 ARG A 403      10.693  14.165  -1.938  
ATOM   6026 HH22 ARG A 403      12.378  14.446  -2.321  
ATOM   6027  C   ARG A 403       9.549  19.707  -8.226  
ATOM   6028  O   ARG A 403       8.677  19.678  -9.093  
ATOM   6029  N   ARG A 404      10.446  20.711  -8.167  
ATOM   6030  HN  ARG A 404      11.097  20.746  -7.403  
ATOM   6031  CA  ARG A 404      10.466  21.829  -9.097  
ATOM   6032  HA  ARG A 404       9.514  22.330  -8.994  
ATOM   6033  CB  ARG A 404      11.629  22.793  -8.740  
ATOM   6034  HB1 ARG A 404      11.717  22.823  -7.629  
ATOM   6035  HB2 ARG A 404      12.594  22.389  -9.120  
ATOM   6036  CG  ARG A 404      11.437  24.248  -9.222  
ATOM   6037  HG1 ARG A 404      12.372  24.808  -8.984  
ATOM   6038  HG2 ARG A 404      11.299  24.282 -10.325  
ATOM   6039  CD  ARG A 404      10.257  24.935  -8.525  
ATOM   6040  HD1 ARG A 404       9.282  24.502  -8.828  
ATOM   6041  HD2 ARG A 404      10.366  24.812  -7.422  
ATOM   6042  NE  ARG A 404      10.303  26.398  -8.813  
ATOM   6043  HE  ARG A 404      10.877  26.967  -8.219  
ATOM   6044  CZ  ARG A 404       9.576  27.041  -9.715  
ATOM   6045  NH1 ARG A 404       8.768  26.471 -10.577  
ATOM   6046 HH11 ARG A 404       7.981  27.034 -10.867  
ATOM   6047 HH12 ARG A 404       8.638  25.477 -10.563  
ATOM   6048  NH2 ARG A 404       9.625  28.356  -9.731  
ATOM   6049 HH21 ARG A 404       9.137  28.847 -10.464  
ATOM   6050 HH22 ARG A 404       9.982  28.842  -8.927  
ATOM   6051  C   ARG A 404      10.606  21.390 -10.556  
ATOM   6052  O   ARG A 404      11.435  20.549 -10.901  
ATOM   6053  N   ASN A 405       9.753  21.948 -11.437  
ATOM   6054  HN  ASN A 405       9.109  22.652 -11.118  
ATOM   6055  CA  ASN A 405       9.666  21.652 -12.859  
ATOM   6056  HA  ASN A 405       8.762  22.139 -13.190  
ATOM   6057  CB  ASN A 405      10.823  22.297 -13.672  
ATOM   6058  HB1 ASN A 405      11.803  21.972 -13.270  
ATOM   6059  HB2 ASN A 405      10.756  22.018 -14.744  
ATOM   6060  CG  ASN A 405      10.692  23.819 -13.589  
ATOM   6061  OD1 ASN A 405       9.659  24.370 -13.203  
ATOM   6062  ND2 ASN A 405      11.767  24.553 -13.941  
ATOM   6063 HD21 ASN A 405      11.652  25.541 -13.953  
ATOM   6064 HD22 ASN A 405      12.663  24.124 -14.093  
ATOM   6065  C   ASN A 405       9.370  20.191 -13.199  
ATOM   6066  O   ASN A 405       9.787  19.650 -14.224  
ATOM   6067  N   ILE A 406       8.542  19.539 -12.359  
ATOM   6068  HN  ILE A 406       8.311  19.950 -11.479  
ATOM   6069  CA  ILE A 406       7.877  18.284 -12.663  
ATOM   6070  HA  ILE A 406       8.424  17.764 -13.431  
ATOM   6071  CB  ILE A 406       7.795  17.356 -11.449  
ATOM   6072  HB  ILE A 406       7.274  17.898 -10.623  
ATOM   6073  CG2 ILE A 406       6.978  16.088 -11.788  
ATOM   6074 HG21 ILE A 406       7.356  15.616 -12.719  
ATOM   6075 HG22 ILE A 406       7.067  15.340 -10.973  
ATOM   6076 HG23 ILE A 406       5.900  16.321 -11.919  
ATOM   6077  CG1 ILE A 406       9.203  16.983 -10.917  
ATOM   6078 HG11 ILE A 406       9.779  17.909 -10.698  
ATOM   6079 HG12 ILE A 406       9.075  16.443  -9.952  
ATOM   6080  CD  ILE A 406      10.024  16.094 -11.856  
ATOM   6081  HD1 ILE A 406      11.041  15.927 -11.442  
ATOM   6082  HD2 ILE A 406       9.546  15.100 -11.985  
ATOM   6083  HD3 ILE A 406      10.133  16.561 -12.853  
ATOM   6084  C   ILE A 406       6.472  18.627 -13.155  
ATOM   6085  O   ILE A 406       5.748  19.302 -12.417  
ATOM   6086  N   PRO A 407       6.012  18.259 -14.357  
ATOM   6087  CD  PRO A 407       6.836  17.701 -15.432  
ATOM   6088  HD1 PRO A 407       6.944  16.605 -15.267  
ATOM   6089  HD2 PRO A 407       7.838  18.179 -15.483  
ATOM   6090  CA  PRO A 407       4.641  18.504 -14.807  
ATOM   6091  HA  PRO A 407       4.555  19.576 -14.874  
ATOM   6092  CB  PRO A 407       4.587  17.843 -16.191  
ATOM   6093  HB1 PRO A 407       3.849  18.333 -16.858  
ATOM   6094  HB2 PRO A 407       4.340  16.759 -16.106  
ATOM   6095  CG  PRO A 407       6.023  17.976 -16.696  
ATOM   6096  HG1 PRO A 407       6.205  19.020 -17.036  
ATOM   6097  HG2 PRO A 407       6.261  17.274 -17.520  
ATOM   6098  C   PRO A 407       3.554  17.997 -13.855  
ATOM   6099  O   PRO A 407       3.703  16.857 -13.399  
ATOM   6100  N   PRO A 408       2.488  18.727 -13.533  
ATOM   6101  CD  PRO A 408       2.100  19.975 -14.200  
ATOM   6102  HD1 PRO A 408       1.912  19.809 -15.285  
ATOM   6103  HD2 PRO A 408       2.901  20.734 -14.055  
ATOM   6104  CA  PRO A 408       1.729  18.503 -12.306  
ATOM   6105  HA  PRO A 408       2.383  18.189 -11.503  
ATOM   6106  CB  PRO A 408       1.070  19.875 -12.061  
ATOM   6107  HB1 PRO A 408       1.799  20.528 -11.531  
ATOM   6108  HB2 PRO A 408       0.145  19.825 -11.452  
ATOM   6109  CG  PRO A 408       0.839  20.432 -13.468  
ATOM   6110  HG1 PRO A 408       0.714  21.533 -13.480  
ATOM   6111  HG2 PRO A 408      -0.054  19.950 -13.926  
ATOM   6112  C   PRO A 408       0.663  17.446 -12.501  
ATOM   6113  O   PRO A 408       0.336  17.094 -13.634  
ATOM   6114  N   TYR A 409       0.120  16.906 -11.400  
ATOM   6115  HN  TYR A 409       0.454  17.182 -10.497  
ATOM   6116  CA  TYR A 409      -0.948  15.922 -11.435  
ATOM   6117  HA  TYR A 409      -1.279  15.753 -12.452  
ATOM   6118  CB  TYR A 409      -0.547  14.574 -10.777  
ATOM   6119  HB1 TYR A 409      -0.488  14.672  -9.670  
ATOM   6120  HB2 TYR A 409      -1.303  13.794 -11.014  
ATOM   6121  CG  TYR A 409       0.795  14.108 -11.263  
ATOM   6122  CD1 TYR A 409       1.937  14.305 -10.467  
ATOM   6123  HD1 TYR A 409       1.852  14.844  -9.534  
ATOM   6124  CE1 TYR A 409       3.177  13.792 -10.861  
ATOM   6125  HE1 TYR A 409       4.041  13.936 -10.229  
ATOM   6126  CZ  TYR A 409       3.287  13.088 -12.063  
ATOM   6127  OH  TYR A 409       4.528  12.542 -12.434  
ATOM   6128  HH  TYR A 409       5.093  12.540 -11.630  
ATOM   6129  CD2 TYR A 409       0.922  13.416 -12.480  
ATOM   6130  HD2 TYR A 409       0.050  13.260 -13.101  
ATOM   6131  CE2 TYR A 409       2.168  12.914 -12.884  
ATOM   6132  HE2 TYR A 409       2.258  12.372 -13.815  
ATOM   6133  C   TYR A 409      -2.119  16.461 -10.643  
ATOM   6134  O   TYR A 409      -1.940  17.210  -9.685  
ATOM   6135  N   PHE A 410      -3.354  16.067 -10.987  
ATOM   6136  HN  PHE A 410      -3.494  15.455 -11.777  
ATOM   6137  CA  PHE A 410      -4.502  16.266 -10.124  
ATOM   6138  HA  PHE A 410      -4.336  17.135  -9.500  
ATOM   6139  CB  PHE A 410      -5.821  16.472 -10.903  
ATOM   6140  HB1 PHE A 410      -5.929  15.694 -11.691  
ATOM   6141  HB2 PHE A 410      -6.707  16.412 -10.233  
ATOM   6142  CG  PHE A 410      -5.839  17.836 -11.531  
ATOM   6143  CD1 PHE A 410      -6.087  18.969 -10.734  
ATOM   6144  HD1 PHE A 410      -6.199  18.854  -9.665  
ATOM   6145  CE1 PHE A 410      -6.234  20.233 -11.318  
ATOM   6146  HE1 PHE A 410      -6.446  21.096 -10.704  
ATOM   6147  CZ  PHE A 410      -6.131  20.374 -12.707  
ATOM   6148  HZ  PHE A 410      -6.267  21.344 -13.160  
ATOM   6149  CD2 PHE A 410      -5.720  17.994 -12.921  
ATOM   6150  HD2 PHE A 410      -5.553  17.125 -13.540  
ATOM   6151  CE2 PHE A 410      -5.868  19.256 -13.508  
ATOM   6152  HE2 PHE A 410      -5.793  19.362 -14.580  
ATOM   6153  C   PHE A 410      -4.648  15.090  -9.182  
ATOM   6154  O   PHE A 410      -4.531  13.927  -9.571  
ATOM   6155  N   VAL A 411      -4.879  15.374  -7.891  
ATOM   6156  HN  VAL A 411      -4.991  16.321  -7.574  
ATOM   6157  CA  VAL A 411      -4.952  14.352  -6.869  
ATOM   6158  HA  VAL A 411      -5.164  13.397  -7.326  
ATOM   6159  CB  VAL A 411      -3.664  14.203  -6.043  
ATOM   6160  HB  VAL A 411      -3.765  13.300  -5.392  
ATOM   6161  CG1 VAL A 411      -2.458  13.972  -6.978  
ATOM   6162 HG11 VAL A 411      -2.630  13.096  -7.634  
ATOM   6163 HG12 VAL A 411      -2.277  14.861  -7.617  
ATOM   6164 HG13 VAL A 411      -1.537  13.792  -6.386  
ATOM   6165  CG2 VAL A 411      -3.398  15.425  -5.140  
ATOM   6166 HG21 VAL A 411      -4.189  15.547  -4.372  
ATOM   6167 HG22 VAL A 411      -2.431  15.290  -4.611  
ATOM   6168 HG23 VAL A 411      -3.338  16.352  -5.748  
ATOM   6169  C   VAL A 411      -6.122  14.676  -5.967  
ATOM   6170  O   VAL A 411      -6.510  15.832  -5.790  
ATOM   6171  N   ALA A 412      -6.723  13.648  -5.355  
ATOM   6172  HN  ALA A 412      -6.444  12.703  -5.561  
ATOM   6173  CA  ALA A 412      -7.737  13.818  -4.346  
ATOM   6174  HA  ALA A 412      -8.007  14.861  -4.239  
ATOM   6175  CB  ALA A 412      -9.004  13.002  -4.670  
ATOM   6176  HB1 ALA A 412      -8.760  11.922  -4.773  
ATOM   6177  HB2 ALA A 412      -9.766  13.120  -3.870  
ATOM   6178  HB3 ALA A 412      -9.448  13.350  -5.624  
ATOM   6179  C   ALA A 412      -7.165  13.352  -3.028  
ATOM   6180  O   ALA A 412      -6.611  12.260  -2.917  
ATOM   6181  N   LEU A 413      -7.286  14.181  -1.982  
ATOM   6182  HN  LEU A 413      -7.699  15.092  -2.097  
ATOM   6183  CA  LEU A 413      -6.958  13.794  -0.632  
ATOM   6184  HA  LEU A 413      -6.221  13.003  -0.644  
ATOM   6185  CB  LEU A 413      -6.402  14.977   0.201  
ATOM   6186  HB1 LEU A 413      -7.201  15.738   0.325  
ATOM   6187  HB2 LEU A 413      -6.124  14.616   1.213  
ATOM   6188  CG  LEU A 413      -5.173  15.687  -0.414  
ATOM   6189  HG  LEU A 413      -5.479  16.134  -1.391  
ATOM   6190  CD1 LEU A 413      -4.710  16.835   0.497  
ATOM   6191 HD11 LEU A 413      -4.383  16.441   1.482  
ATOM   6192 HD12 LEU A 413      -3.860  17.378   0.033  
ATOM   6193 HD13 LEU A 413      -5.537  17.558   0.662  
ATOM   6194  CD2 LEU A 413      -4.008  14.720  -0.680  
ATOM   6195 HD21 LEU A 413      -3.134  15.273  -1.086  
ATOM   6196 HD22 LEU A 413      -3.701  14.215   0.260  
ATOM   6197 HD23 LEU A 413      -4.302  13.948  -1.421  
ATOM   6198  C   LEU A 413      -8.225  13.239  -0.009  
ATOM   6199  O   LEU A 413      -9.150  13.969   0.355  
ATOM   6200  N   VAL A 414      -8.300  11.902   0.091  
ATOM   6201  HN  VAL A 414      -7.526  11.332  -0.207  
ATOM   6202  CA  VAL A 414      -9.477  11.189   0.541  
ATOM   6203  HA  VAL A 414     -10.343  11.772   0.277  
ATOM   6204  CB  VAL A 414      -9.612   9.836  -0.156  
ATOM   6205  HB  VAL A 414      -8.729   9.195   0.075  
ATOM   6206  CG1 VAL A 414     -10.897   9.113   0.298  
ATOM   6207 HG11 VAL A 414     -11.794   9.725   0.068  
ATOM   6208 HG12 VAL A 414     -11.000   8.147  -0.244  
ATOM   6209 HG13 VAL A 414     -10.892   8.889   1.384  
ATOM   6210  CG2 VAL A 414      -9.652  10.059  -1.683  
ATOM   6211 HG21 VAL A 414      -8.693  10.470  -2.061  
ATOM   6212 HG22 VAL A 414      -9.834   9.093  -2.203  
ATOM   6213 HG23 VAL A 414     -10.472  10.755  -1.952  
ATOM   6214  C   VAL A 414      -9.378  11.000   2.053  
ATOM   6215  O   VAL A 414      -8.419  10.355   2.497  
ATOM   6216  N   PRO A 415     -10.268  11.545   2.896  
ATOM   6217  CD  PRO A 415     -11.506  12.218   2.484  
ATOM   6218  HD1 PRO A 415     -11.979  11.714   1.616  
ATOM   6219  HD2 PRO A 415     -11.270  13.276   2.234  
ATOM   6220  CA  PRO A 415     -10.260  11.298   4.335  
ATOM   6221  HA  PRO A 415      -9.307  11.611   4.736  
ATOM   6222  CB  PRO A 415     -11.425  12.148   4.863  
ATOM   6223  HB1 PRO A 415     -11.068  13.187   5.035  
ATOM   6224  HB2 PRO A 415     -11.856  11.762   5.807  
ATOM   6225  CG  PRO A 415     -12.422  12.143   3.707  
ATOM   6226  HG1 PRO A 415     -13.153  12.973   3.756  
ATOM   6227  HG2 PRO A 415     -12.977  11.177   3.693  
ATOM   6228  C   PRO A 415     -10.418   9.827   4.669  
ATOM   6229  O   PRO A 415     -11.258   9.141   4.088  
ATOM   6230  N   GLN A 416      -9.596   9.312   5.590  
ATOM   6231  HN  GLN A 416      -8.898   9.897   6.013  
ATOM   6232  CA  GLN A 416      -9.569   7.911   5.930  
ATOM   6233  HA  GLN A 416     -10.088   7.366   5.159  
ATOM   6234  CB  GLN A 416      -8.113   7.378   5.965  
ATOM   6235  HB1 GLN A 416      -7.503   7.995   6.656  
ATOM   6236  HB2 GLN A 416      -8.114   6.341   6.367  
ATOM   6237  CG  GLN A 416      -7.435   7.338   4.569  
ATOM   6238  HG1 GLN A 416      -7.238   8.375   4.227  
ATOM   6239  HG2 GLN A 416      -6.466   6.801   4.638  
ATOM   6240  CD  GLN A 416      -8.307   6.608   3.542  
ATOM   6241  OE1 GLN A 416      -8.637   5.433   3.716  
ATOM   6242  NE2 GLN A 416      -8.742   7.302   2.470  
ATOM   6243 HE21 GLN A 416      -9.315   6.806   1.817  
ATOM   6244 HE22 GLN A 416      -8.597   8.290   2.419  
ATOM   6245  C   GLN A 416     -10.337   7.590   7.197  
ATOM   6246  O   GLN A 416     -10.129   8.176   8.260  
ATOM   6247  N   GLU A 417     -11.272   6.631   7.072  
ATOM   6248  HN  GLU A 417     -11.417   6.206   6.174  
ATOM   6249  CA  GLU A 417     -12.136   6.140   8.122  
ATOM   6250  HA  GLU A 417     -12.464   6.983   8.715  
ATOM   6251  CB  GLU A 417     -13.377   5.451   7.497  
ATOM   6252  HB1 GLU A 417     -13.045   4.610   6.845  
ATOM   6253  HB2 GLU A 417     -14.017   5.021   8.297  
ATOM   6254  CG  GLU A 417     -14.241   6.431   6.660  
ATOM   6255  HG1 GLU A 417     -14.518   7.313   7.274  
ATOM   6256  HG2 GLU A 417     -13.661   6.789   5.783  
ATOM   6257  CD  GLU A 417     -15.527   5.814   6.141  
ATOM   6258  OE1 GLU A 417     -15.973   4.758   6.657  
ATOM   6259  OE2 GLU A 417     -16.130   6.400   5.209  
ATOM   6260  C   GLU A 417     -11.411   5.183   9.062  
ATOM   6261  O   GLU A 417     -10.253   4.820   8.855  
ATOM   6262  N   GLU A 418     -12.066   4.732  10.146  
ATOM   6263  HN  GLU A 418     -13.017   4.986  10.331  
ATOM   6264  CA  GLU A 418     -11.457   3.789  11.063  
ATOM   6265  HA  GLU A 418     -10.395   3.987  11.140  
ATOM   6266  CB  GLU A 418     -12.072   3.927  12.476  
ATOM   6267  HB1 GLU A 418     -13.163   3.728  12.413  
ATOM   6268  HB2 GLU A 418     -11.618   3.162  13.146  
ATOM   6269  CG  GLU A 418     -11.867   5.332  13.096  
ATOM   6270  HG1 GLU A 418     -10.785   5.568  13.148  
ATOM   6271  HG2 GLU A 418     -12.367   6.107  12.479  
ATOM   6272  CD  GLU A 418     -12.429   5.397  14.497  
ATOM   6273  OE1 GLU A 418     -13.541   5.948  14.708  
ATOM   6274  OE2 GLU A 418     -11.780   4.852  15.426  
ATOM   6275  C   GLU A 418     -11.638   2.366  10.539  
ATOM   6276  O   GLU A 418     -12.735   1.803  10.587  
ATOM   6277  N   GLU A 419     -10.555   1.773   9.996  
ATOM   6278  HN  GLU A 419      -9.678   2.256   9.977  
ATOM   6279  CA  GLU A 419     -10.575   0.494   9.306  
ATOM   6280  HA  GLU A 419     -11.480  -0.048   9.548  
ATOM   6281  CB  GLU A 419     -10.460   0.676   7.765  
ATOM   6282  HB1 GLU A 419      -9.517   1.225   7.547  
ATOM   6283  HB2 GLU A 419     -10.388  -0.320   7.270  
ATOM   6284  CG  GLU A 419     -11.651   1.436   7.130  
ATOM   6285  HG1 GLU A 419     -12.589   0.857   7.261  
ATOM   6286  HG2 GLU A 419     -11.780   2.423   7.622  
ATOM   6287  CD  GLU A 419     -11.446   1.677   5.648  
ATOM   6288  OE1 GLU A 419     -11.189   2.844   5.251  
ATOM   6289  OE2 GLU A 419     -11.544   0.718   4.838  
ATOM   6290  C   GLU A 419      -9.402  -0.345   9.786  
ATOM   6291  O   GLU A 419      -8.459   0.168  10.387  
ATOM   6292  N   LEU A 420      -9.423  -1.670   9.553  
ATOM   6293  HN  LEU A 420     -10.187  -2.083   9.050  
ATOM   6294  CA  LEU A 420      -8.340  -2.566   9.931  
ATOM   6295  HA  LEU A 420      -7.765  -2.127  10.736  
ATOM   6296  CB  LEU A 420      -8.880  -3.940  10.404  
ATOM   6297  HB1 LEU A 420      -9.496  -4.374   9.584  
ATOM   6298  HB2 LEU A 420      -8.034  -4.636  10.603  
ATOM   6299  CG  LEU A 420      -9.745  -3.893  11.683  
ATOM   6300  HG  LEU A 420     -10.537  -3.117  11.556  
ATOM   6301  CD1 LEU A 420     -10.453  -5.239  11.901  
ATOM   6302 HD11 LEU A 420     -11.084  -5.199  12.814  
ATOM   6303 HD12 LEU A 420     -11.104  -5.481  11.035  
ATOM   6304 HD13 LEU A 420      -9.707  -6.053  12.020  
ATOM   6305  CD2 LEU A 420      -8.914  -3.533  12.925  
ATOM   6306 HD21 LEU A 420      -8.447  -2.533  12.813  
ATOM   6307 HD22 LEU A 420      -9.560  -3.514  13.828  
ATOM   6308 HD23 LEU A 420      -8.110  -4.283  13.083  
ATOM   6309  C   LEU A 420      -7.381  -2.777   8.766  
ATOM   6310  O   LEU A 420      -7.801  -2.885   7.613  
ATOM   6311  N   ASP A 421      -6.058  -2.837   9.027  
ATOM   6312  HN  ASP A 421      -5.712  -2.749   9.969  
ATOM   6313  CA  ASP A 421      -5.059  -3.073   7.998  
ATOM   6314  HA  ASP A 421      -5.555  -3.350   7.079  
ATOM   6315  CB  ASP A 421      -4.227  -1.790   7.656  
ATOM   6316  HB1 ASP A 421      -3.338  -2.061   7.051  
ATOM   6317  HB2 ASP A 421      -4.869  -1.134   7.028  
ATOM   6318  CG  ASP A 421      -3.754  -0.970   8.840  
ATOM   6319  OD1 ASP A 421      -3.152  -1.527   9.792  
ATOM   6320  OD2 ASP A 421      -3.921   0.281   8.797  
ATOM   6321  C   ASP A 421      -4.222  -4.309   8.314  
ATOM   6322  O   ASP A 421      -4.630  -5.431   8.007  
ATOM   6323  N   ASP A 422      -3.040  -4.152   8.930  
ATOM   6324  HN  ASP A 422      -2.783  -3.232   9.248  
ATOM   6325  CA  ASP A 422      -2.116  -5.238   9.182  
ATOM   6326  HA  ASP A 422      -2.124  -5.857   8.294  
ATOM   6327  CB  ASP A 422      -0.671  -4.691   9.373  
ATOM   6328  HB1 ASP A 422      -0.441  -4.012   8.524  
ATOM   6329  HB2 ASP A 422      -0.584  -4.115  10.317  
ATOM   6330  CG  ASP A 422       0.359  -5.797   9.351  
ATOM   6331  OD1 ASP A 422       1.383  -5.712  10.066  
ATOM   6332  OD2 ASP A 422       0.193  -6.757   8.551  
ATOM   6333  C   ASP A 422      -2.550  -6.144  10.341  
ATOM   6334  O   ASP A 422      -3.336  -5.770  11.207  
ATOM   6335  N   GLN A 423      -2.034  -7.385  10.381  
ATOM   6336  HN  GLN A 423      -1.437  -7.691   9.639  
ATOM   6337  CA  GLN A 423      -2.224  -8.297  11.491  
ATOM   6338  HA  GLN A 423      -3.243  -8.208  11.843  
ATOM   6339  CB  GLN A 423      -1.953  -9.753  11.026  
ATOM   6340  HB1 GLN A 423      -0.897  -9.855  10.688  
ATOM   6341  HB2 GLN A 423      -2.078 -10.432  11.899  
ATOM   6342  CG  GLN A 423      -2.885 -10.273   9.896  
ATOM   6343  HG1 GLN A 423      -2.494  -9.902   8.924  
ATOM   6344  HG2 GLN A 423      -2.875 -11.381   9.866  
ATOM   6345  CD  GLN A 423      -4.332  -9.781   9.987  
ATOM   6346  OE1 GLN A 423      -4.860  -9.178   9.048  
ATOM   6347  NE2 GLN A 423      -4.996 -10.029  11.138  
ATOM   6348 HE21 GLN A 423      -5.876  -9.576  11.268  
ATOM   6349 HE22 GLN A 423      -4.536 -10.531  11.884  
ATOM   6350  C   GLN A 423      -1.345  -7.972  12.694  
ATOM   6351  O   GLN A 423      -1.651  -8.346  13.827  
ATOM   6352  N   LYS A 424      -0.223  -7.255  12.499  
ATOM   6353  HN  LYS A 424       0.047  -6.970  11.580  
ATOM   6354  CA  LYS A 424       0.661  -6.856  13.577  
ATOM   6355  HA  LYS A 424       0.447  -7.443  14.460  
ATOM   6356  CB  LYS A 424       2.133  -7.158  13.212  
ATOM   6357  HB1 LYS A 424       2.387  -6.664  12.249  
ATOM   6358  HB2 LYS A 424       2.818  -6.768  13.998  
ATOM   6359  CG  LYS A 424       2.392  -8.672  13.120  
ATOM   6360  HG1 LYS A 424       2.041  -9.142  14.068  
ATOM   6361  HG2 LYS A 424       1.794  -9.122  12.296  
ATOM   6362  CD  LYS A 424       3.881  -9.011  12.954  
ATOM   6363  HD1 LYS A 424       4.428  -8.493  13.773  
ATOM   6364  HD2 LYS A 424       4.030 -10.103  13.111  
ATOM   6365  CE  LYS A 424       4.509  -8.587  11.621  
ATOM   6366  HE1 LYS A 424       4.357  -7.505  11.419  
ATOM   6367  HE2 LYS A 424       5.603  -8.794  11.639  
ATOM   6368  NZ  LYS A 424       3.927  -9.358  10.511  
ATOM   6369  HZ1 LYS A 424       4.489  -9.189   9.641  
ATOM   6370  HZ2 LYS A 424       3.926 -10.384  10.741  
ATOM   6371  HZ3 LYS A 424       2.934  -9.071  10.311  
ATOM   6372  C   LYS A 424       0.410  -5.414  13.998  
ATOM   6373  O   LYS A 424      -0.728  -5.024  14.271  
ATOM   6374  N   ILE A 425       1.459  -4.570  14.099  
ATOM   6375  HN  ILE A 425       2.382  -4.880  13.886  
ATOM   6376  CA  ILE A 425       1.334  -3.159  14.438  
ATOM   6377  HA  ILE A 425       0.727  -3.087  15.329  
ATOM   6378  CB  ILE A 425       2.684  -2.503  14.750  
ATOM   6379  HB  ILE A 425       3.321  -2.539  13.836  
ATOM   6380  CG2 ILE A 425       2.477  -1.018  15.142  
ATOM   6381 HG21 ILE A 425       2.013  -0.431  14.322  
ATOM   6382 HG22 ILE A 425       1.834  -0.940  16.045  
ATOM   6383 HG23 ILE A 425       3.450  -0.536  15.369  
ATOM   6384  CG1 ILE A 425       3.430  -3.286  15.864  
ATOM   6385 HG11 ILE A 425       2.827  -3.240  16.798  
ATOM   6386 HG12 ILE A 425       3.521  -4.358  15.580  
ATOM   6387  CD  ILE A 425       4.850  -2.772  16.141  
ATOM   6388  HD1 ILE A 425       5.374  -3.445  16.852  
ATOM   6389  HD2 ILE A 425       5.441  -2.739  15.199  
ATOM   6390  HD3 ILE A 425       4.829  -1.751  16.578  
ATOM   6391  C   ILE A 425       0.606  -2.413  13.328  
ATOM   6392  O   ILE A 425       1.001  -2.461  12.161  
ATOM   6393  N   GLN A 426      -0.500  -1.722  13.662  
ATOM   6394  HN  GLN A 426      -0.774  -1.619  14.620  
ATOM   6395  CA  GLN A 426      -1.372  -1.059  12.714  
ATOM   6396  HA  GLN A 426      -1.702  -1.820  12.018  
ATOM   6397  CB  GLN A 426      -2.636  -0.472  13.404  
ATOM   6398  HB1 GLN A 426      -3.367  -0.199  12.611  
ATOM   6399  HB2 GLN A 426      -3.103  -1.291  13.995  
ATOM   6400  CG  GLN A 426      -2.455   0.765  14.331  
ATOM   6401  HG1 GLN A 426      -2.135   1.618  13.699  
ATOM   6402  HG2 GLN A 426      -3.435   1.029  14.780  
ATOM   6403  CD  GLN A 426      -1.460   0.590  15.486  
ATOM   6404  OE1 GLN A 426      -1.304  -0.491  16.063  
ATOM   6405  NE2 GLN A 426      -0.772   1.694  15.855  
ATOM   6406 HE21 GLN A 426      -0.096   1.619  16.584  
ATOM   6407 HE22 GLN A 426      -0.960   2.566  15.401  
ATOM   6408  C   GLN A 426      -0.663   0.010  11.893  
ATOM   6409  O   GLN A 426       0.202   0.740  12.380  
ATOM   6410  N   VAL A 427      -0.995   0.110  10.596  
ATOM   6411  HN  VAL A 427      -1.729  -0.471  10.216  
ATOM   6412  CA  VAL A 427      -0.244   0.944   9.672  
ATOM   6413  HA  VAL A 427       0.761   1.091  10.045  
ATOM   6414  CB  VAL A 427      -0.124   0.300   8.290  
ATOM   6415  HB  VAL A 427      -1.136   0.138   7.854  
ATOM   6416  CG1 VAL A 427       0.706   1.192   7.342  
ATOM   6417 HG11 VAL A 427       1.701   1.406   7.785  
ATOM   6418 HG12 VAL A 427       0.866   0.672   6.373  
ATOM   6419 HG13 VAL A 427       0.201   2.157   7.130  
ATOM   6420  CG2 VAL A 427       0.565  -1.073   8.440  
ATOM   6421 HG21 VAL A 427      -0.045  -1.766   9.055  
ATOM   6422 HG22 VAL A 427       0.710  -1.539   7.441  
ATOM   6423 HG23 VAL A 427       1.560  -0.961   8.919  
ATOM   6424  C   VAL A 427      -0.877   2.317   9.577  
ATOM   6425  O   VAL A 427      -0.231   3.334   9.829  
ATOM   6426  N   THR A 428      -2.179   2.388   9.246  
ATOM   6427  HN  THR A 428      -2.712   1.538   9.133  
ATOM   6428  CA  THR A 428      -2.854   3.654   8.974  
ATOM   6429  HA  THR A 428      -2.113   4.426   8.863  
ATOM   6430  CB  THR A 428      -3.598   3.691   7.634  
ATOM   6431  HB  THR A 428      -4.221   4.617   7.556  
ATOM   6432  OG1 THR A 428      -4.421   2.552   7.397  
ATOM   6433  HG1 THR A 428      -4.029   1.789   7.868  
ATOM   6434  CG2 THR A 428      -2.568   3.730   6.494  
ATOM   6435 HG21 THR A 428      -1.901   4.612   6.599  
ATOM   6436 HG22 THR A 428      -1.945   2.811   6.493  
ATOM   6437 HG23 THR A 428      -3.082   3.799   5.512  
ATOM   6438  C   THR A 428      -3.816   4.048  10.094  
ATOM   6439  O   THR A 428      -4.876   3.426  10.218  
ATOM   6440  N   PRO A 429      -3.562   5.041  10.960  
ATOM   6441  CD  PRO A 429      -2.305   5.806  11.002  
ATOM   6442  HD1 PRO A 429      -1.951   6.092   9.986  
ATOM   6443  HD2 PRO A 429      -1.530   5.200  11.518  
ATOM   6444  CA  PRO A 429      -4.635   5.759  11.652  
ATOM   6445  HA  PRO A 429      -5.248   5.040  12.175  
ATOM   6446  CB  PRO A 429      -3.863   6.698  12.594  
ATOM   6447  HB1 PRO A 429      -3.556   6.128  13.499  
ATOM   6448  HB2 PRO A 429      -4.451   7.581  12.917  
ATOM   6449  CG  PRO A 429      -2.623   7.082  11.789  
ATOM   6450  HG1 PRO A 429      -1.785   7.421  12.428  
ATOM   6451  HG2 PRO A 429      -2.886   7.897  11.075  
ATOM   6452  C   PRO A 429      -5.537   6.520  10.673  
ATOM   6453  O   PRO A 429      -5.142   6.647   9.510  
ATOM   6454  N   PRO A 430      -6.706   7.040  11.049  
ATOM   6455  CD  PRO A 430      -7.394   6.699  12.297  
ATOM   6456  HD1 PRO A 430      -6.837   7.129  13.161  
ATOM   6457  HD2 PRO A 430      -7.504   5.598  12.415  
ATOM   6458  CA  PRO A 430      -7.366   8.154  10.360  
ATOM   6459  HA  PRO A 430      -7.811   7.726   9.473  
ATOM   6460  CB  PRO A 430      -8.423   8.642  11.362  
ATOM   6461  HB1 PRO A 430      -9.310   9.067  10.849  
ATOM   6462  HB2 PRO A 430      -7.994   9.404  12.050  
ATOM   6463  CG  PRO A 430      -8.756   7.381  12.162  
ATOM   6464  HG1 PRO A 430      -9.433   6.731  11.561  
ATOM   6465  HG2 PRO A 430      -9.223   7.600  13.143  
ATOM   6466  C   PRO A 430      -6.449   9.269   9.865  
ATOM   6467  O   PRO A 430      -5.512   9.656  10.561  
ATOM   6468  N   GLY A 431      -6.686   9.803   8.660  
ATOM   6469  HN  GLY A 431      -7.498   9.546   8.138  
ATOM   6470  CA  GLY A 431      -5.778  10.756   8.047  
ATOM   6471  HA1 GLY A 431      -4.787  10.323   8.001  
ATOM   6472  HA2 GLY A 431      -5.837  11.690   8.585  
ATOM   6473  C   GLY A 431      -6.248  10.998   6.652  
ATOM   6474  O   GLY A 431      -7.425  10.815   6.362  
ATOM   6475  N   PHE A 432      -5.350  11.389   5.736  
ATOM   6476  HN  PHE A 432      -4.382  11.503   5.958  
ATOM   6477  CA  PHE A 432      -5.694  11.580   4.341  
ATOM   6478  HA  PHE A 432      -6.721  11.284   4.164  
ATOM   6479  CB  PHE A 432      -5.525  13.056   3.884  
ATOM   6480  HB1 PHE A 432      -4.567  13.467   4.270  
ATOM   6481  HB2 PHE A 432      -5.511  13.129   2.776  
ATOM   6482  CG  PHE A 432      -6.668  13.918   4.375  
ATOM   6483  CD1 PHE A 432      -6.556  14.709   5.530  
ATOM   6484  HD1 PHE A 432      -5.654  14.669   6.113  
ATOM   6485  CE1 PHE A 432      -7.595  15.558   5.931  
ATOM   6486  HE1 PHE A 432      -7.490  16.159   6.824  
ATOM   6487  CZ  PHE A 432      -8.766  15.634   5.166  
ATOM   6488  HZ  PHE A 432      -9.569  16.291   5.467  
ATOM   6489  CD2 PHE A 432      -7.849  14.009   3.621  
ATOM   6490  HD2 PHE A 432      -7.949  13.419   2.725  
ATOM   6491  CE2 PHE A 432      -8.892  14.859   4.008  
ATOM   6492  HE2 PHE A 432      -9.792  14.918   3.412  
ATOM   6493  C   PHE A 432      -4.854  10.666   3.468  
ATOM   6494  O   PHE A 432      -3.650  10.519   3.666  
ATOM   6495  N   GLN A 433      -5.474  10.023   2.461  
ATOM   6496  HN  GLN A 433      -6.464  10.117   2.326  
ATOM   6497  CA  GLN A 433      -4.745   9.273   1.454  
ATOM   6498  HA  GLN A 433      -3.691   9.252   1.697  
ATOM   6499  CB  GLN A 433      -5.202   7.793   1.334  
ATOM   6500  HB1 GLN A 433      -4.992   7.307   2.314  
ATOM   6501  HB2 GLN A 433      -6.301   7.756   1.170  
ATOM   6502  CG  GLN A 433      -4.495   7.008   0.197  
ATOM   6503  HG1 GLN A 433      -4.920   7.312  -0.783  
ATOM   6504  HG2 GLN A 433      -3.413   7.255   0.197  
ATOM   6505  CD  GLN A 433      -4.670   5.489   0.326  
ATOM   6506  OE1 GLN A 433      -5.787   4.971   0.379  
ATOM   6507  NE2 GLN A 433      -3.539   4.745   0.346  
ATOM   6508 HE21 GLN A 433      -2.656   5.168   0.131  
ATOM   6509 HE22 GLN A 433      -3.615   3.751   0.403  
ATOM   6510  C   GLN A 433      -4.852  10.003   0.131  
ATOM   6511  O   GLN A 433      -5.921  10.456  -0.272  
ATOM   6512  N   LEU A 434      -3.712  10.173  -0.553  
ATOM   6513  HN  LEU A 434      -2.858   9.750  -0.228  
ATOM   6514  CA  LEU A 434      -3.579  10.905  -1.787  
ATOM   6515  HA  LEU A 434      -4.337  11.675  -1.835  
ATOM   6516  CB  LEU A 434      -2.174  11.564  -1.805  
ATOM   6517  HB1 LEU A 434      -2.132  12.201  -0.893  
ATOM   6518  HB2 LEU A 434      -1.399  10.778  -1.685  
ATOM   6519  CG  LEU A 434      -1.789  12.460  -3.003  
ATOM   6520  HG  LEU A 434      -2.668  13.088  -3.279  
ATOM   6521  CD1 LEU A 434      -0.647  13.405  -2.591  
ATOM   6522 HD11 LEU A 434      -0.345  14.044  -3.448  
ATOM   6523 HD12 LEU A 434      -0.960  14.061  -1.752  
ATOM   6524 HD13 LEU A 434       0.240  12.818  -2.270  
ATOM   6525  CD2 LEU A 434      -1.334  11.660  -4.230  
ATOM   6526 HD21 LEU A 434      -0.871  12.328  -4.984  
ATOM   6527 HD22 LEU A 434      -0.576  10.904  -3.936  
ATOM   6528 HD23 LEU A 434      -2.181  11.136  -4.717  
ATOM   6529  C   LEU A 434      -3.796   9.958  -2.950  
ATOM   6530  O   LEU A 434      -3.007   9.049  -3.206  
ATOM   6531  N   VAL A 435      -4.906  10.154  -3.677  
ATOM   6532  HN  VAL A 435      -5.553  10.879  -3.419  
ATOM   6533  CA  VAL A 435      -5.302   9.321  -4.794  
ATOM   6534  HA  VAL A 435      -4.661   8.454  -4.862  
ATOM   6535  CB  VAL A 435      -6.749   8.843  -4.658  
ATOM   6536  HB  VAL A 435      -7.431   9.723  -4.586  
ATOM   6537  CG1 VAL A 435      -7.163   7.984  -5.871  
ATOM   6538 HG11 VAL A 435      -8.190   7.588  -5.720  
ATOM   6539 HG12 VAL A 435      -7.159   8.570  -6.814  
ATOM   6540 HG13 VAL A 435      -6.477   7.118  -5.985  
ATOM   6541  CG2 VAL A 435      -6.887   8.018  -3.361  
ATOM   6542 HG21 VAL A 435      -6.187   7.156  -3.373  
ATOM   6543 HG22 VAL A 435      -6.679   8.636  -2.463  
ATOM   6544 HG23 VAL A 435      -7.922   7.622  -3.271  
ATOM   6545  C   VAL A 435      -5.125  10.134  -6.060  
ATOM   6546  O   VAL A 435      -5.772  11.162  -6.262  
ATOM   6547  N   PHE A 436      -4.202   9.715  -6.945  
ATOM   6548  HN  PHE A 436      -3.667   8.891  -6.746  
ATOM   6549  CA  PHE A 436      -3.995  10.331  -8.246  
ATOM   6550  HA  PHE A 436      -3.865  11.392  -8.082  
ATOM   6551  CB  PHE A 436      -2.731   9.780  -8.955  
ATOM   6552  HB1 PHE A 436      -2.758   8.669  -8.960  
ATOM   6553  HB2 PHE A 436      -2.680  10.130 -10.010  
ATOM   6554  CG  PHE A 436      -1.468  10.226  -8.261  
ATOM   6555  CD1 PHE A 436      -0.962   9.534  -7.147  
ATOM   6556  HD1 PHE A 436      -1.510   8.706  -6.728  
ATOM   6557  CE1 PHE A 436       0.267   9.890  -6.580  
ATOM   6558  HE1 PHE A 436       0.645   9.345  -5.726  
ATOM   6559  CZ  PHE A 436       1.018  10.931  -7.133  
ATOM   6560  HZ  PHE A 436       1.978  11.187  -6.709  
ATOM   6561  CD2 PHE A 436      -0.701  11.271  -8.809  
ATOM   6562  HD2 PHE A 436      -1.055  11.787  -9.688  
ATOM   6563  CE2 PHE A 436       0.535  11.619  -8.251  
ATOM   6564  HE2 PHE A 436       1.129  12.404  -8.693  
ATOM   6565  C   PHE A 436      -5.191  10.199  -9.182  
ATOM   6566  O   PHE A 436      -5.812   9.141  -9.278  
ATOM   6567  N   LEU A 437      -5.538  11.273  -9.915  
ATOM   6568  HN  LEU A 437      -5.046  12.146  -9.836  
ATOM   6569  CA  LEU A 437      -6.725  11.304 -10.744  
ATOM   6570  HA  LEU A 437      -7.311  10.417 -10.567  
ATOM   6571  CB  LEU A 437      -7.612  12.525 -10.383  
ATOM   6572  HB1 LEU A 437      -7.078  13.457 -10.680  
ATOM   6573  HB2 LEU A 437      -8.567  12.481 -10.949  
ATOM   6574  CG  LEU A 437      -7.929  12.682  -8.878  
ATOM   6575  HG  LEU A 437      -6.966  12.761  -8.323  
ATOM   6576  CD1 LEU A 437      -8.697  13.987  -8.644  
ATOM   6577 HD11 LEU A 437      -9.691  13.939  -9.135  
ATOM   6578 HD12 LEU A 437      -8.848  14.164  -7.560  
ATOM   6579 HD13 LEU A 437      -8.137  14.849  -9.064  
ATOM   6580  CD2 LEU A 437      -8.707  11.498  -8.287  
ATOM   6581 HD21 LEU A 437      -8.806  11.618  -7.188  
ATOM   6582 HD22 LEU A 437      -9.727  11.456  -8.720  
ATOM   6583 HD23 LEU A 437      -8.182  10.539  -8.476  
ATOM   6584  C   LEU A 437      -6.301  11.383 -12.214  
ATOM   6585  O   LEU A 437      -5.650  12.366 -12.586  
ATOM   6586  N   PRO A 438      -6.587  10.409 -13.085  
ATOM   6587  CD  PRO A 438      -7.556   9.337 -12.833  
ATOM   6588  HD1 PRO A 438      -8.455   9.710 -12.295  
ATOM   6589  HD2 PRO A 438      -7.056   8.536 -12.242  
ATOM   6590  CA  PRO A 438      -6.099  10.378 -14.467  
ATOM   6591  HA  PRO A 438      -5.019  10.358 -14.425  
ATOM   6592  CB  PRO A 438      -6.676   9.067 -15.038  
ATOM   6593  HB1 PRO A 438      -5.954   8.243 -14.839  
ATOM   6594  HB2 PRO A 438      -6.872   9.108 -16.130  
ATOM   6595  CG  PRO A 438      -7.946   8.827 -14.219  
ATOM   6596  HG1 PRO A 438      -8.257   7.763 -14.203  
ATOM   6597  HG2 PRO A 438      -8.775   9.450 -14.627  
ATOM   6598  C   PRO A 438      -6.450  11.590 -15.324  
ATOM   6599  O   PRO A 438      -7.511  12.194 -15.159  
ATOM   6600  N   PHE A 439      -5.553  11.972 -16.251  
ATOM   6601  HN  PHE A 439      -4.668  11.501 -16.304  
ATOM   6602  CA  PHE A 439      -5.851  12.925 -17.307  
ATOM   6603  HA  PHE A 439      -6.389  13.747 -16.849  
ATOM   6604  CB  PHE A 439      -4.579  13.500 -17.977  
ATOM   6605  HB1 PHE A 439      -3.920  12.678 -18.326  
ATOM   6606  HB2 PHE A 439      -4.835  14.136 -18.852  
ATOM   6607  CG  PHE A 439      -3.832  14.374 -17.009  
ATOM   6608  CD1 PHE A 439      -2.566  14.011 -16.521  
ATOM   6609  HD1 PHE A 439      -2.130  13.066 -16.817  
ATOM   6610  CE1 PHE A 439      -1.857  14.869 -15.670  
ATOM   6611  HE1 PHE A 439      -0.881  14.584 -15.302  
ATOM   6612  CZ  PHE A 439      -2.417  16.098 -15.296  
ATOM   6613  HZ  PHE A 439      -1.880  16.765 -14.639  
ATOM   6614  CD2 PHE A 439      -4.375  15.615 -16.634  
ATOM   6615  HD2 PHE A 439      -5.337  15.919 -17.021  
ATOM   6616  CE2 PHE A 439      -3.676  16.471 -15.777  
ATOM   6617  HE2 PHE A 439      -4.102  17.425 -15.502  
ATOM   6618  C   PHE A 439      -6.796  12.384 -18.374  
ATOM   6619  O   PHE A 439      -6.856  11.185 -18.651  
ATOM   6620  N   ALA A 440      -7.565  13.282 -19.017  
ATOM   6621  HN  ALA A 440      -7.467  14.262 -18.816  
ATOM   6622  CA  ALA A 440      -8.622  12.945 -19.949  
ATOM   6623  HA  ALA A 440      -9.349  12.352 -19.409  
ATOM   6624  CB  ALA A 440      -9.296  14.238 -20.432  
ATOM   6625  HB1 ALA A 440     -10.180  14.019 -21.069  
ATOM   6626  HB2 ALA A 440      -9.639  14.812 -19.550  
ATOM   6627  HB3 ALA A 440      -8.590  14.875 -21.005  
ATOM   6628  C   ALA A 440      -8.204  12.124 -21.160  
ATOM   6629  O   ALA A 440      -8.936  11.236 -21.597  
ATOM   6630  N   ASP A 441      -7.016  12.392 -21.733  
ATOM   6631  HN  ASP A 441      -6.402  13.105 -21.389  
ATOM   6632  CA  ASP A 441      -6.509  11.699 -22.897  
ATOM   6633  HA  ASP A 441      -7.331  11.241 -23.433  
ATOM   6634  CB  ASP A 441      -5.833  12.710 -23.874  
ATOM   6635  HB1 ASP A 441      -5.363  12.159 -24.710  
ATOM   6636  HB2 ASP A 441      -6.614  13.347 -24.327  
ATOM   6637  CG  ASP A 441      -4.793  13.632 -23.273  
ATOM   6638  OD1 ASP A 441      -4.527  13.625 -22.047  
ATOM   6639  OD2 ASP A 441      -4.155  14.353 -24.083  
ATOM   6640  C   ASP A 441      -5.572  10.546 -22.528  
ATOM   6641  O   ASP A 441      -5.117   9.803 -23.401  
ATOM   6642  N   ASP A 442      -5.312  10.323 -21.221  
ATOM   6643  HN  ASP A 442      -5.659  10.948 -20.525  
ATOM   6644  CA  ASP A 442      -4.638   9.128 -20.743  
ATOM   6645  HA  ASP A 442      -3.896   8.821 -21.470  
ATOM   6646  CB  ASP A 442      -3.948   9.394 -19.374  
ATOM   6647  HB1 ASP A 442      -4.646   9.901 -18.679  
ATOM   6648  HB2 ASP A 442      -3.618   8.439 -18.910  
ATOM   6649  CG  ASP A 442      -2.707  10.240 -19.541  
ATOM   6650  OD1 ASP A 442      -2.232  10.831 -18.538  
ATOM   6651  OD2 ASP A 442      -2.099  10.227 -20.639  
ATOM   6652  C   ASP A 442      -5.602   7.949 -20.627  
ATOM   6653  O   ASP A 442      -5.198   6.795 -20.735  
ATOM   6654  N   LYS A 443      -6.913   8.201 -20.447  
ATOM   6655  HN  LYS A 443      -7.221   9.137 -20.301  
ATOM   6656  CA  LYS A 443      -7.948   7.185 -20.567  
ATOM   6657  HA  LYS A 443      -7.631   6.363 -19.942  
ATOM   6658  CB  LYS A 443      -9.318   7.684 -20.033  
ATOM   6659  HB1 LYS A 443      -9.457   8.737 -20.363  
ATOM   6660  HB2 LYS A 443     -10.157   7.092 -20.467  
ATOM   6661  CG  LYS A 443      -9.463   7.593 -18.504  
ATOM   6662  HG1 LYS A 443      -8.599   8.094 -18.014  
ATOM   6663  HG2 LYS A 443     -10.384   8.151 -18.219  
ATOM   6664  CD  LYS A 443      -9.584   6.133 -18.027  
ATOM   6665  HD1 LYS A 443     -10.434   5.645 -18.555  
ATOM   6666  HD2 LYS A 443      -8.669   5.574 -18.324  
ATOM   6667  CE  LYS A 443      -9.742   5.944 -16.513  
ATOM   6668  HE1 LYS A 443      -9.696   4.857 -16.278  
ATOM   6669  HE2 LYS A 443      -8.925   6.466 -15.972  
ATOM   6670  NZ  LYS A 443     -11.033   6.449 -16.020  
ATOM   6671  HZ1 LYS A 443     -11.118   6.276 -14.989  
ATOM   6672  HZ2 LYS A 443     -11.154   7.481 -16.175  
ATOM   6673  HZ3 LYS A 443     -11.825   5.956 -16.508  
ATOM   6674  C   LYS A 443      -8.115   6.561 -21.948  
ATOM   6675  O   LYS A 443      -7.947   7.216 -22.976  
ATOM   6676  N   ARG A 444      -8.463   5.262 -22.004  
ATOM   6677  HN  ARG A 444      -8.493   4.705 -21.173  
ATOM   6678  CA  ARG A 444      -8.718   4.560 -23.247  
ATOM   6679  HA  ARG A 444      -8.507   5.205 -24.087  
ATOM   6680  CB  ARG A 444      -7.809   3.314 -23.391  
ATOM   6681  HB1 ARG A 444      -8.006   2.600 -22.560  
ATOM   6682  HB2 ARG A 444      -8.058   2.805 -24.348  
ATOM   6683  CG  ARG A 444      -6.312   3.685 -23.397  
ATOM   6684  HG1 ARG A 444      -6.155   4.548 -24.084  
ATOM   6685  HG2 ARG A 444      -6.040   4.030 -22.374  
ATOM   6686  CD  ARG A 444      -5.356   2.550 -23.786  
ATOM   6687  HD1 ARG A 444      -4.312   2.885 -23.594  
ATOM   6688  HD2 ARG A 444      -5.569   1.619 -23.215  
ATOM   6689  NE  ARG A 444      -5.524   2.301 -25.250  
ATOM   6690  HE  ARG A 444      -6.275   2.771 -25.746  
ATOM   6691  CZ  ARG A 444      -4.685   1.604 -26.006  
ATOM   6692  NH1 ARG A 444      -3.685   0.914 -25.508  
ATOM   6693 HH11 ARG A 444      -2.984   0.537 -26.127  
ATOM   6694 HH12 ARG A 444      -3.486   0.979 -24.524  
ATOM   6695  NH2 ARG A 444      -4.847   1.630 -27.312  
ATOM   6696 HH21 ARG A 444      -4.141   1.237 -27.911  
ATOM   6697 HH22 ARG A 444      -5.395   2.381 -27.687  
ATOM   6698  C   ARG A 444     -10.175   4.146 -23.368  
ATOM   6699  O   ARG A 444     -10.790   3.639 -22.427  
ATOM   6700  N   LYS A 445     -10.786   4.367 -24.548  
ATOM   6701  HN  LYS A 445     -10.302   4.881 -25.267  
ATOM   6702  CA  LYS A 445     -12.098   3.838 -24.883  
ATOM   6703  HA  LYS A 445     -12.773   4.138 -24.094  
ATOM   6704  CB  LYS A 445     -12.632   4.408 -26.225  
ATOM   6705  HB1 LYS A 445     -11.916   4.135 -27.035  
ATOM   6706  HB2 LYS A 445     -13.614   3.943 -26.468  
ATOM   6707  CG  LYS A 445     -12.827   5.936 -26.247  
ATOM   6708  HG1 LYS A 445     -11.835   6.418 -26.127  
ATOM   6709  HG2 LYS A 445     -13.216   6.217 -27.253  
ATOM   6710  CD  LYS A 445     -13.794   6.476 -25.178  
ATOM   6711  HD1 LYS A 445     -14.777   5.965 -25.306  
ATOM   6712  HD2 LYS A 445     -13.422   6.224 -24.160  
ATOM   6713  CE  LYS A 445     -14.033   7.992 -25.264  
ATOM   6714  HE1 LYS A 445     -14.356   8.278 -26.289  
ATOM   6715  HE2 LYS A 445     -14.822   8.294 -24.540  
ATOM   6716  NZ  LYS A 445     -12.809   8.745 -24.938  
ATOM   6717  HZ1 LYS A 445     -13.005   9.778 -24.999  
ATOM   6718  HZ2 LYS A 445     -12.492   8.504 -23.966  
ATOM   6719  HZ3 LYS A 445     -12.018   8.536 -25.600  
ATOM   6720  C   LYS A 445     -12.151   2.311 -24.924  
ATOM   6721  O   LYS A 445     -11.226   1.640 -25.380  
ATOM   6722  N   MET A 446     -13.258   1.706 -24.461  
ATOM   6723  HN  MET A 446     -14.023   2.244 -24.114  
ATOM   6724  CA  MET A 446     -13.443   0.267 -24.508  
ATOM   6725  HA  MET A 446     -12.466  -0.185 -24.554  
ATOM   6726  CB  MET A 446     -14.117  -0.270 -23.220  
ATOM   6727  HB1 MET A 446     -15.043   0.314 -23.020  
ATOM   6728  HB2 MET A 446     -14.418  -1.334 -23.353  
ATOM   6729  CG  MET A 446     -13.190  -0.192 -21.988  
ATOM   6730  HG1 MET A 446     -12.876   0.866 -21.842  
ATOM   6731  HG2 MET A 446     -13.782  -0.473 -21.091  
ATOM   6732  SD  MET A 446     -11.735  -1.283 -22.099  
ATOM   6733  CE  MET A 446     -10.501  -0.029 -21.656  
ATOM   6734  HE1 MET A 446      -9.480  -0.466 -21.643  
ATOM   6735  HE2 MET A 446     -10.504   0.814 -22.381  
ATOM   6736  HE3 MET A 446     -10.700   0.393 -20.648  
ATOM   6737  C   MET A 446     -14.224  -0.157 -25.752  
ATOM   6738  O   MET A 446     -15.193   0.520 -26.108  
ATOM   6739  N   PRO A 447     -13.873  -1.214 -26.486  
ATOM   6740  CD  PRO A 447     -12.774  -2.128 -26.137  
ATOM   6741  HD1 PRO A 447     -12.754  -2.355 -25.046  
ATOM   6742  HD2 PRO A 447     -11.808  -1.670 -26.446  
ATOM   6743  CA  PRO A 447     -14.786  -1.828 -27.448  
ATOM   6744  HA  PRO A 447     -15.089  -1.081 -28.169  
ATOM   6745  CB  PRO A 447     -13.938  -2.938 -28.078  
ATOM   6746  HB1 PRO A 447     -13.299  -2.494 -28.876  
ATOM   6747  HB2 PRO A 447     -14.533  -3.761 -28.524  
ATOM   6748  CG  PRO A 447     -13.042  -3.407 -26.931  
ATOM   6749  HG1 PRO A 447     -12.111  -3.876 -27.306  
ATOM   6750  HG2 PRO A 447     -13.590  -4.138 -26.295  
ATOM   6751  C   PRO A 447     -16.064  -2.367 -26.809  
ATOM   6752  O   PRO A 447     -16.101  -2.634 -25.606  
ATOM   6753  N   PHE A 448     -17.142  -2.514 -27.592  
ATOM   6754  HN  PHE A 448     -17.130  -2.151 -28.530  
ATOM   6755  CA  PHE A 448     -18.346  -3.224 -27.208  
ATOM   6756  HA  PHE A 448     -18.611  -2.901 -26.212  
ATOM   6757  CB  PHE A 448     -19.519  -2.816 -28.152  
ATOM   6758  HB1 PHE A 448     -19.762  -1.742 -27.998  
ATOM   6759  HB2 PHE A 448     -19.200  -2.941 -29.209  
ATOM   6760  CG  PHE A 448     -20.776  -3.621 -27.936  
ATOM   6761  CD1 PHE A 448     -21.170  -4.601 -28.863  
ATOM   6762  HD1 PHE A 448     -20.564  -4.783 -29.737  
ATOM   6763  CE1 PHE A 448     -22.343  -5.337 -28.668  
ATOM   6764  HE1 PHE A 448     -22.643  -6.079 -29.394  
ATOM   6765  CZ  PHE A 448     -23.128  -5.108 -27.532  
ATOM   6766  HZ  PHE A 448     -24.034  -5.676 -27.382  
ATOM   6767  CD2 PHE A 448     -21.575  -3.394 -26.805  
ATOM   6768  HD2 PHE A 448     -21.281  -2.643 -26.087  
ATOM   6769  CE2 PHE A 448     -22.740  -4.143 -26.594  
ATOM   6770  HE2 PHE A 448     -23.340  -3.971 -25.712  
ATOM   6771  C   PHE A 448     -18.140  -4.743 -27.137  
ATOM   6772  O   PHE A 448     -17.633  -5.353 -28.081  
ATOM   6773  N   THR A 449     -18.541  -5.389 -26.026  
ATOM   6774  HN  THR A 449     -18.941  -4.860 -25.261  
ATOM   6775  CA  THR A 449     -18.604  -6.844 -25.899  
ATOM   6776  HA  THR A 449     -18.430  -7.307 -26.859  
ATOM   6777  CB  THR A 449     -17.641  -7.458 -24.874  
ATOM   6778  HB  THR A 449     -17.829  -7.033 -23.858  
ATOM   6779  OG1 THR A 449     -16.289  -7.193 -25.228  
ATOM   6780  HG1 THR A 449     -16.087  -6.313 -24.826  
ATOM   6781  CG2 THR A 449     -17.774  -8.990 -24.826  
ATOM   6782 HG21 THR A 449     -17.614  -9.434 -25.830  
ATOM   6783 HG22 THR A 449     -17.015  -9.418 -24.135  
ATOM   6784 HG23 THR A 449     -18.771  -9.303 -24.451  
ATOM   6785  C   THR A 449     -20.010  -7.196 -25.481  
ATOM   6786  O   THR A 449     -20.463  -6.782 -24.416  
ATOM   6787  N   GLU A 450     -20.742  -7.962 -26.318  
ATOM   6788  HN  GLU A 450     -20.362  -8.277 -27.195  
ATOM   6789  CA  GLU A 450     -22.089  -8.464 -26.098  
ATOM   6790  HA  GLU A 450     -22.751  -7.647 -26.350  
ATOM   6791  CB  GLU A 450     -22.393  -9.622 -27.091  
ATOM   6792  HB1 GLU A 450     -21.631 -10.423 -26.978  
ATOM   6793  HB2 GLU A 450     -23.379 -10.065 -26.817  
ATOM   6794  CG  GLU A 450     -22.518  -9.183 -28.581  
ATOM   6795  HG1 GLU A 450     -23.030  -9.994 -29.143  
ATOM   6796  HG2 GLU A 450     -23.156  -8.277 -28.638  
ATOM   6797  CD  GLU A 450     -21.217  -8.906 -29.328  
ATOM   6798  OE1 GLU A 450     -21.303  -8.464 -30.506  
ATOM   6799  OE2 GLU A 450     -20.105  -9.142 -28.785  
ATOM   6800  C   GLU A 450     -22.465  -8.863 -24.665  
ATOM   6801  O   GLU A 450     -21.770  -9.639 -24.004  
ATOM   6802  N   LYS A 451     -23.596  -8.345 -24.143  
ATOM   6803  HN  LYS A 451     -24.198  -7.763 -24.696  
ATOM   6804  CA  LYS A 451     -24.005  -8.579 -22.768  
ATOM   6805  HA  LYS A 451     -23.170  -8.941 -22.183  
ATOM   6806  CB  LYS A 451     -24.517  -7.261 -22.118  
ATOM   6807  HB1 LYS A 451     -23.760  -6.480 -22.372  
ATOM   6808  HB2 LYS A 451     -25.472  -6.945 -22.588  
ATOM   6809  CG  LYS A 451     -24.656  -7.257 -20.575  
ATOM   6810  HG1 LYS A 451     -23.696  -7.590 -20.121  
ATOM   6811  HG2 LYS A 451     -24.813  -6.199 -20.265  
ATOM   6812  CD  LYS A 451     -25.816  -8.114 -20.028  
ATOM   6813  HD1 LYS A 451     -26.481  -8.368 -20.883  
ATOM   6814  HD2 LYS A 451     -25.424  -9.074 -19.623  
ATOM   6815  CE  LYS A 451     -26.741  -7.436 -19.001  
ATOM   6816  HE1 LYS A 451     -27.172  -6.504 -19.427  
ATOM   6817  HE2 LYS A 451     -27.574  -8.126 -18.747  
ATOM   6818  NZ  LYS A 451     -26.050  -7.087 -17.751  
ATOM   6819  HZ1 LYS A 451     -25.355  -6.326 -17.921  
ATOM   6820  HZ2 LYS A 451     -26.742  -6.694 -17.060  
ATOM   6821  HZ3 LYS A 451     -25.569  -7.932 -17.332  
ATOM   6822  C   LYS A 451     -25.075  -9.658 -22.796  
ATOM   6823  O   LYS A 451     -26.190  -9.456 -23.277  
ATOM   6824  N   ILE A 452     -24.740 -10.852 -22.278  
ATOM   6825  HN  ILE A 452     -23.848 -10.967 -21.838  
ATOM   6826  CA  ILE A 452     -25.607 -12.019 -22.278  
ATOM   6827  HA  ILE A 452     -26.593 -11.743 -22.624  
ATOM   6828  CB  ILE A 452     -25.087 -13.160 -23.162  
ATOM   6829  HB  ILE A 452     -24.121 -13.537 -22.749  
ATOM   6830  CG2 ILE A 452     -26.111 -14.322 -23.153  
ATOM   6831 HG21 ILE A 452     -27.080 -13.988 -23.578  
ATOM   6832 HG22 ILE A 452     -25.741 -15.177 -23.755  
ATOM   6833 HG23 ILE A 452     -26.291 -14.705 -22.127  
ATOM   6834  CG1 ILE A 452     -24.806 -12.652 -24.603  
ATOM   6835 HG11 ILE A 452     -25.741 -12.204 -25.008  
ATOM   6836 HG12 ILE A 452     -24.038 -11.848 -24.562  
ATOM   6837  CD  ILE A 452     -24.299 -13.736 -25.564  
ATOM   6838  HD1 ILE A 452     -23.994 -13.284 -26.533  
ATOM   6839  HD2 ILE A 452     -23.420 -14.257 -25.129  
ATOM   6840  HD3 ILE A 452     -25.089 -14.489 -25.769  
ATOM   6841  C   ILE A 452     -25.737 -12.479 -20.840  
ATOM   6842  O   ILE A 452     -24.741 -12.783 -20.184  
ATOM   6843  N   MET A 453     -26.971 -12.498 -20.304  
ATOM   6844  HN  MET A 453     -27.762 -12.269 -20.877  
ATOM   6845  CA  MET A 453     -27.274 -12.948 -18.958  
ATOM   6846  HA  MET A 453     -26.563 -12.469 -18.299  
ATOM   6847  CB  MET A 453     -28.700 -12.511 -18.527  
ATOM   6848  HB1 MET A 453     -29.414 -12.809 -19.328  
ATOM   6849  HB2 MET A 453     -29.015 -13.045 -17.603  
ATOM   6850  CG  MET A 453     -28.833 -10.995 -18.274  
ATOM   6851  HG1 MET A 453     -28.528 -10.458 -19.199  
ATOM   6852  HG2 MET A 453     -29.908 -10.760 -18.111  
ATOM   6853  SD  MET A 453     -27.872 -10.365 -16.862  
ATOM   6854  CE  MET A 453     -28.836 -11.145 -15.534  
ATOM   6855  HE1 MET A 453     -28.724 -12.250 -15.539  
ATOM   6856  HE2 MET A 453     -28.506 -10.775 -14.540  
ATOM   6857  HE3 MET A 453     -29.917 -10.908 -15.636  
ATOM   6858  C   MET A 453     -27.109 -14.444 -18.719  
ATOM   6859  O   MET A 453     -27.378 -15.269 -19.589  
ATOM   6860  N   ALA A 454     -26.703 -14.835 -17.498  
ATOM   6861  HN  ALA A 454     -26.383 -14.157 -16.844  
ATOM   6862  CA  ALA A 454     -26.725 -16.213 -17.048  
ATOM   6863  HA  ALA A 454     -26.650 -16.876 -17.901  
ATOM   6864  CB  ALA A 454     -25.524 -16.463 -16.126  
ATOM   6865  HB1 ALA A 454     -25.518 -17.510 -15.754  
ATOM   6866  HB2 ALA A 454     -24.583 -16.291 -16.690  
ATOM   6867  HB3 ALA A 454     -25.540 -15.772 -15.258  
ATOM   6868  C   ALA A 454     -28.016 -16.561 -16.306  
ATOM   6869  O   ALA A 454     -28.552 -15.761 -15.537  
ATOM   6870  N   THR A 455     -28.557 -17.782 -16.519  
ATOM   6871  HN  THR A 455     -28.086 -18.448 -17.105  
ATOM   6872  CA  THR A 455     -29.776 -18.268 -15.863  
ATOM   6873  HA  THR A 455     -30.497 -17.477 -16.000  
ATOM   6874  CB  THR A 455     -30.400 -19.533 -16.480  
ATOM   6875  HB  THR A 455     -31.422 -19.688 -16.060  
ATOM   6876  OG1 THR A 455     -29.646 -20.719 -16.245  
ATOM   6877  HG1 THR A 455     -30.121 -21.422 -16.732  
ATOM   6878  CG2 THR A 455     -30.541 -19.354 -17.996  
ATOM   6879 HG21 THR A 455     -31.105 -20.200 -18.441  
ATOM   6880 HG22 THR A 455     -31.088 -18.416 -18.229  
ATOM   6881 HG23 THR A 455     -29.547 -19.313 -18.483  
ATOM   6882  C   THR A 455     -29.589 -18.487 -14.362  
ATOM   6883  O   THR A 455     -28.461 -18.719 -13.916  
ATOM   6884  N   PRO A 456     -30.632 -18.433 -13.524  
ATOM   6885  CD  PRO A 456     -31.907 -17.777 -13.831  
ATOM   6886  HD1 PRO A 456     -32.471 -18.376 -14.578  
ATOM   6887  HD2 PRO A 456     -31.738 -16.745 -14.211  
ATOM   6888  CA  PRO A 456     -30.594 -18.864 -12.131  
ATOM   6889  HA  PRO A 456     -30.053 -18.090 -11.613  
ATOM   6890  CB  PRO A 456     -32.069 -18.899 -11.713  
ATOM   6891  HB1 PRO A 456     -32.200 -18.777 -10.617  
ATOM   6892  HB2 PRO A 456     -32.551 -19.848 -12.039  
ATOM   6893  CG  PRO A 456     -32.671 -17.734 -12.502  
ATOM   6894  HG1 PRO A 456     -32.450 -16.774 -11.985  
ATOM   6895  HG2 PRO A 456     -33.768 -17.825 -12.639  
ATOM   6896  C   PRO A 456     -29.830 -20.135 -11.811  
ATOM   6897  O   PRO A 456     -29.057 -20.125 -10.856  
ATOM   6898  N   GLU A 457     -30.021 -21.226 -12.577  
ATOM   6899  HN  GLU A 457     -30.678 -21.202 -13.323  
ATOM   6900  CA  GLU A 457     -29.278 -22.467 -12.436  
ATOM   6901  HA  GLU A 457     -29.397 -22.823 -11.422  
ATOM   6902  CB  GLU A 457     -29.855 -23.517 -13.421  
ATOM   6903  HB1 GLU A 457     -29.790 -23.099 -14.452  
ATOM   6904  HB2 GLU A 457     -29.242 -24.447 -13.392  
ATOM   6905  CG  GLU A 457     -31.323 -23.904 -13.106  
ATOM   6906  HG1 GLU A 457     -31.357 -24.547 -12.202  
ATOM   6907  HG2 GLU A 457     -31.938 -23.002 -12.907  
ATOM   6908  CD  GLU A 457     -31.976 -24.630 -14.264  
ATOM   6909  OE1 GLU A 457     -32.455 -25.780 -14.087  
ATOM   6910  OE2 GLU A 457     -32.067 -24.041 -15.373  
ATOM   6911  C   GLU A 457     -27.777 -22.319 -12.681  
ATOM   6912  O   GLU A 457     -26.943 -22.794 -11.911  
ATOM   6913  N   GLN A 458     -27.396 -21.602 -13.760  
ATOM   6914  HN  GLN A 458     -28.087 -21.193 -14.357  
ATOM   6915  CA  GLN A 458     -26.015 -21.304 -14.100  
ATOM   6916  HA  GLN A 458     -25.478 -22.241 -14.162  
ATOM   6917  CB  GLN A 458     -25.965 -20.611 -15.489  
ATOM   6918  HB1 GLN A 458     -26.631 -19.721 -15.458  
ATOM   6919  HB2 GLN A 458     -24.932 -20.255 -15.701  
ATOM   6920  CG  GLN A 458     -26.395 -21.553 -16.642  
ATOM   6921  HG1 GLN A 458     -25.612 -22.329 -16.764  
ATOM   6922  HG2 GLN A 458     -27.352 -22.056 -16.393  
ATOM   6923  CD  GLN A 458     -26.607 -20.821 -17.971  
ATOM   6924  OE1 GLN A 458     -26.886 -19.620 -18.038  
ATOM   6925  NE2 GLN A 458     -26.488 -21.576 -19.090  
ATOM   6926 HE21 GLN A 458     -26.263 -22.544 -19.036  
ATOM   6927 HE22 GLN A 458     -26.581 -21.134 -19.988  
ATOM   6928  C   GLN A 458     -25.290 -20.475 -13.045  
ATOM   6929  O   GLN A 458     -24.179 -20.795 -12.618  
ATOM   6930  N   VAL A 459     -25.953 -19.412 -12.544  
ATOM   6931  HN  VAL A 459     -26.835 -19.152 -12.948  
ATOM   6932  CA  VAL A 459     -25.496 -18.630 -11.405  
ATOM   6933  HA  VAL A 459     -24.483 -18.316 -11.615  
ATOM   6934  CB  VAL A 459     -26.337 -17.370 -11.204  
ATOM   6935  HB  VAL A 459     -27.405 -17.649 -11.051  
ATOM   6936  CG1 VAL A 459     -25.836 -16.571  -9.983  
ATOM   6937 HG11 VAL A 459     -26.329 -15.579  -9.948  
ATOM   6938 HG12 VAL A 459     -26.064 -17.096  -9.032  
ATOM   6939 HG13 VAL A 459     -24.739 -16.407 -10.048  
ATOM   6940  CG2 VAL A 459     -26.244 -16.485 -12.462  
ATOM   6941 HG21 VAL A 459     -26.641 -17.004 -13.359  
ATOM   6942 HG22 VAL A 459     -26.840 -15.557 -12.319  
ATOM   6943 HG23 VAL A 459     -25.191 -16.197 -12.652  
ATOM   6944  C   VAL A 459     -25.422 -19.446 -10.115  
ATOM   6945  O   VAL A 459     -24.459 -19.350  -9.360  
ATOM   6946  N   GLY A 460     -26.431 -20.303  -9.843  
ATOM   6947  HN  GLY A 460     -27.205 -20.363 -10.478  
ATOM   6948  CA  GLY A 460     -26.532 -21.138  -8.645  
ATOM   6949  HA1 GLY A 460     -27.424 -21.735  -8.753  
ATOM   6950  HA2 GLY A 460     -26.561 -20.491  -7.781  
ATOM   6951  C   GLY A 460     -25.403 -22.109  -8.444  
ATOM   6952  O   GLY A 460     -24.860 -22.236  -7.344  
ATOM   6953  N   LYS A 461     -24.991 -22.803  -9.523  
ATOM   6954  HN  LYS A 461     -25.511 -22.741 -10.378  
ATOM   6955  CA  LYS A 461     -23.794 -23.626  -9.530  
ATOM   6956  HA  LYS A 461     -23.879 -24.329  -8.713  
ATOM   6957  CB  LYS A 461     -23.662 -24.419 -10.859  
ATOM   6958  HB1 LYS A 461     -23.643 -23.691 -11.701  
ATOM   6959  HB2 LYS A 461     -22.696 -24.974 -10.853  
ATOM   6960  CG  LYS A 461     -24.781 -25.449 -11.125  
ATOM   6961  HG1 LYS A 461     -25.771 -24.941 -11.078  
ATOM   6962  HG2 LYS A 461     -24.659 -25.843 -12.160  
ATOM   6963  CD  LYS A 461     -24.773 -26.639 -10.146  
ATOM   6964  HD1 LYS A 461     -23.802 -27.173 -10.245  
ATOM   6965  HD2 LYS A 461     -24.843 -26.237  -9.111  
ATOM   6966  CE  LYS A 461     -25.928 -27.631 -10.368  
ATOM   6967  HE1 LYS A 461     -26.903 -27.107 -10.255  
ATOM   6968  HE2 LYS A 461     -25.873 -28.076 -11.383  
ATOM   6969  NZ  LYS A 461     -25.881 -28.721  -9.378  
ATOM   6970  HZ1 LYS A 461     -26.767 -29.286  -9.392  
ATOM   6971  HZ2 LYS A 461     -25.071 -29.383  -9.519  
ATOM   6972  HZ3 LYS A 461     -25.769 -28.299  -8.418  
ATOM   6973  C   LYS A 461     -22.521 -22.824  -9.250  
ATOM   6974  O   LYS A 461     -21.688 -23.218  -8.438  
ATOM   6975  N   MET A 462     -22.373 -21.631  -9.865  
ATOM   6976  HN  MET A 462     -23.052 -21.323 -10.530  
ATOM   6977  CA  MET A 462     -21.314 -20.687  -9.537  
ATOM   6978  HA  MET A 462     -20.390 -21.241  -9.616  
ATOM   6979  CB  MET A 462     -21.216 -19.533 -10.570  
ATOM   6980  HB1 MET A 462     -22.228 -19.348 -10.994  
ATOM   6981  HB2 MET A 462     -20.885 -18.585 -10.092  
ATOM   6982  CG  MET A 462     -20.220 -19.845 -11.703  
ATOM   6983  HG1 MET A 462     -20.455 -20.847 -12.124  
ATOM   6984  HG2 MET A 462     -20.366 -19.104 -12.518  
ATOM   6985  SD  MET A 462     -18.487 -19.783 -11.144  
ATOM   6986  CE  MET A 462     -17.755 -20.202 -12.748  
ATOM   6987  HE1 MET A 462     -16.647 -20.142 -12.707  
ATOM   6988  HE2 MET A 462     -18.030 -21.237 -13.042  
ATOM   6989  HE3 MET A 462     -18.109 -19.512 -13.544  
ATOM   6990  C   MET A 462     -21.294 -20.177  -8.100  
ATOM   6991  O   MET A 462     -20.236 -20.105  -7.481  
ATOM   6992  N   LYS A 463     -22.458 -19.859  -7.497  
ATOM   6993  HN  LYS A 463     -23.304 -19.846  -8.040  
ATOM   6994  CA  LYS A 463     -22.562 -19.518  -6.084  
ATOM   6995  HA  LYS A 463     -21.912 -18.673  -5.911  
ATOM   6996  CB  LYS A 463     -24.011 -19.106  -5.690  
ATOM   6997  HB1 LYS A 463     -24.709 -19.906  -6.019  
ATOM   6998  HB2 LYS A 463     -24.087 -19.030  -4.581  
ATOM   6999  CG  LYS A 463     -24.461 -17.758  -6.287  
ATOM   7000  HG1 LYS A 463     -23.840 -16.937  -5.865  
ATOM   7001  HG2 LYS A 463     -24.275 -17.776  -7.384  
ATOM   7002  CD  LYS A 463     -25.958 -17.445  -6.068  
ATOM   7003  HD1 LYS A 463     -26.209 -16.548  -6.678  
ATOM   7004  HD2 LYS A 463     -26.547 -18.300  -6.473  
ATOM   7005  CE  LYS A 463     -26.373 -17.177  -4.610  
ATOM   7006  HE1 LYS A 463     -26.100 -18.027  -3.955  
ATOM   7007  HE2 LYS A 463     -25.876 -16.258  -4.229  
ATOM   7008  NZ  LYS A 463     -27.833 -16.982  -4.521  
ATOM   7009  HZ1 LYS A 463     -28.114 -16.110  -5.039  
ATOM   7010  HZ2 LYS A 463     -28.331 -17.765  -5.005  
ATOM   7011  HZ3 LYS A 463     -28.179 -16.961  -3.531  
ATOM   7012  C   LYS A 463     -22.058 -20.623  -5.159  
ATOM   7013  O   LYS A 463     -21.305 -20.376  -4.219  
ATOM   7014  N   ALA A 464     -22.409 -21.892  -5.455  
ATOM   7015  HN  ALA A 464     -23.036 -22.071  -6.214  
ATOM   7016  CA  ALA A 464     -21.871 -23.050  -4.770  
ATOM   7017  HA  ALA A 464     -22.076 -22.924  -3.715
[truncated: 938,396 more chars]
